# Supplementary material for: Dual tumor suppressing and promoting function of Notch1 signaling in human prostate cancer
Source: Oncotarget. 2016 Jun 30;7(30):48011–26. doi: 10.18632/oncotarget.10333 (PMC5216996; doi:10.18632/oncotarget.10333)
Supplement: Supplementary file 2 [file oncotarget-07-48011-s002.xlsx]

## Sheet: Foglio1
Genes up-regulated by Notch1 in LNCaP and/or PC3											Genes down-regulated by Notch1 in LNCaP and/or PC3
			LNCaP_NIC-vs-GFP			PC3_NIC-vs-GFP								LNCaP_NIC-vs-GFP			PC3_NIC-vs-GFP
ID	Gene	Symbol	logFC	P.Value	adj.P.Val	logFC	P.Value	adj.P.Val			ID	Gene	Symbol	logFC	P.Value	adj.P.Val	logFC	P.Value	adj.P.Val
31798_at	TFF1	trefoil factor 1	6.02795	1.84895e-12	1.16715e-08	4.68804	2.29919e-09	4.71501e-06			1699_at	MAP2K5	mitogen-activated protein kinase kinase 5	-9.3361	1.41435e-12	1.16715e-08	-9.27277	3.59084e-10	1.90096e-06
38288_at	SNAI2	snail family zinc finger 2	5.91929	4.22708e-11	1.77889e-07	4.17352	3.02569e-07	0.000119373			33442_at	PRUNE2	prune homolog 2 (Drosophila)	-2.8875	2.84029e-09	2.39058e-06	-0.254666	0.180724	0.407217
40698_at	CLEC2B	C-type lectin domain family 2, member B	4.27985	2.50995e-10	6.42252e-07	-0.113732	0.399785	0.618177			33672_f_at	UGT2B17	UDP glucuronosyltransferase 2 family, polypeptide B17	-2.25122	1.06794e-08	5.18567e-06	-0.28927	0.0668343	0.259844
33991_g_at	ALB	albumin	3.63683	2.54357e-10	6.42252e-07	-0.081387	0.537966	0.725777			1269_at	PIK3R1	phosphoinositide-3-kinase, regulatory subunit 1 (alpha)	-2.35143	2.00345e-08	7.66473e-06	-0.147787	0.491176	0.693247
36079_at	TP53I3	tumor protein p53 inducible protein 3	3.48284	4.95999e-10	9.8878e-07	-0.0761939	0.587423	0.763064			35668_at	RAMP1	receptor (G protein-coupled) activity modifying protein 1	-2.41176	2.27165e-08	8.43516e-06	-0.715357	0.00187245	0.0499806
36636_at	OAT	ornithine aminotransferase	3.42159	5.48234e-10	9.8878e-07	0.44653	0.0138035	0.139844			38575_at	MALT1	mucosa associated lymphoid tissue lymphoma translocation gene 1	-2.21712	2.66551e-08	9.25091e-06	0.0351851	0.805932	0.899139
359_at	IL13RA1	interleukin 13 receptor, alpha 1	3.17115	7.92282e-10	1.25032e-06	0.597784	0.00396223	0.0775855			33673_r_at	UGT2B17	UDP glucuronosyltransferase 2 family, polypeptide B17	-2.38586	3.47384e-08	9.62841e-06	-0.101038	0.470645	0.677525
32612_at	GSN	gelsolin	3.74448	1.20728e-09	1.69354e-06	1.33469	1.31119e-05	0.00157655			35371_at	LRBA	LPS-responsive vesicle trafficking, beach and anchor containing	-2.3656	3.50817e-08	9.62841e-06	-0.242357	0.118794	0.332913
31477_at	TFF3	trefoil factor 3 (intestinal)	3.69868	1.46992e-09	1.82787e-06	1.96026	1.71802e-06	0.000393461			901_g_at	PLCB4	phospholipase C, beta 4	-2.46709	4.06077e-08	1.04627e-05	0.0712073	0.611799	0.778389
37393_at	HES1	hairy and enhancer of split 1, (Drosophila)	2.78338	1.5926e-09	1.82787e-06	2.55754	2.4373e-08	1.81005e-05			33439_at	SIK1	salt-inducible kinase 1	-2.35854	5.28174e-08	1.16986e-05	-0.0251787	0.895966	0.947046
37259_at	0	0	3.14701	2.08572e-09	2.19435e-06	1.91116	3.08953e-06	0.000590989			41438_at	0	0	-1.86822	5.96711e-08	1.19579e-05	0.0320815	0.854395	0.924788
1596_g_at	TEK	TEK tyrosine kinase, endothelial	3.23418	2.32941e-09	2.26221e-06	-0.0627688	0.687677	0.828506			31850_at	GCLC	glutamate-cysteine ligase, catalytic subunit	-1.94539	6.51249e-08	1.23029e-05	0.0718532	0.633706	0.794115
35345_at	HMGCS2	3-hydroxy-3-methylglutaryl-CoA synthase 2 (mitochondrial)	2.83278	2.61974e-09	2.36244e-06	0.418303	0.00992844	0.117918			38098_at	LPIN1	lipin 1	-1.98435	6.52905e-08	1.23029e-05	0.186062	0.379692	0.599576
39542_at	ENC1	ectodermal-neural cortex 1 (with BTB domain)	2.95964	3.41921e-09	2.69797e-06	0.574975	0.00342441	0.0719355			40966_at	STK39	serine threonine kinase 39	-2.05446	8.05911e-08	1.43062e-05	-0.0282759	0.842456	0.918718
38847_at	MELK	maternal embryonic leucine zipper kinase	2.58217	3.93908e-09	2.92534e-06	0.213042	0.299694	0.523577			36629_at	TSC22D3	TSC22 domain family, member 3	-1.96627	8.48337e-08	1.43062e-05	0.369627	0.0508653	0.233858
39156_at	RFPL3S	RFPL3 antisense	2.49934	5.55026e-09	3.51458e-06	-0.281858	0.0900124	0.296706			40455_at	ENDOD1	endonuclease domain containing 1	-1.86779	8.66197e-08	1.43891e-05	0.157856	0.29895	0.523183
38116_at	KIAA0101	KIAA0101	2.61798	5.69389e-09	3.51458e-06	0.189843	0.272897	0.497511			376_at	SEMA3C	sema domain, immunoglobulin domain (Ig), short basic domain, secreted, (semaphorin) 3C	-2.20958	9.14204e-08	1.46099e-05	-1.01192	0.000165128	0.0109723
36922_at	RRM2	ribonucleotide reductase M2	2.40623	5.76551e-09	3.51458e-06	0.94657	4.79229e-05	0.00429097			41431_at	ICK	intestinal cell (MAK-like) kinase	-1.80772	1.08098e-07	1.64426e-05	-0.163429	0.333045	0.555883
41654_at	ADA	adenosine deaminase	2.77664	5.84604e-09	3.51458e-06	1.97696	6.89796e-07	0.000205418			35373_at	PIK3R1	phosphoinositide-3-kinase, regulatory subunit 1 (alpha)	-2.09244	1.1555e-07	1.71193e-05	0.0263131	0.844071	0.919463
572_at	TTK	TTK protein kinase	2.54856	6.39487e-09	3.66978e-06	0.205168	0.382617	0.602162			617_at	ACPP	acid phosphatase, prostate	-1.90856	1.26715e-07	1.79751e-05	-0.324444	0.0331973	0.19692
35976_at	CITED1	Cbp/p300-interacting transactivator, with Glu/Asp-rich carboxy-terminal domain, 1	3.33648	6.68989e-09	3.67217e-06	-0.00158787	0.99084	0.995521			32137_at	JAG2	jagged 2	-1.69965	1.32175e-07	1.8039e-05	-0.263019	0.0926491	0.300745
38772_at	CYR61	cysteine-rich, angiogenic inducer, 61	2.9098	8.85414e-09	4.65765e-06	3.38979	2.61426e-09	4.71501e-06			35168_f_at	COL16A1	collagen, type XVI, alpha 1	-1.76665	1.38294e-07	1.85741e-05	0.122277	0.371333	0.591332
907_at	ADA	adenosine deaminase	3.00263	1.04636e-08	5.18567e-06	2.01019	6.82593e-07	0.000205418			35024_at	OPRK1	opioid receptor, kappa 1	-2.00896	1.54436e-07	1.98955e-05	-0.412974	0.0199155	0.161486
38940_at	SPC25	SPC25, NDC80 kinetochore complex component	2.65592	1.16007e-08	5.42441e-06	0.743282	0.00471931	0.0829823			377_g_at	SEMA3C	sema domain, immunoglobulin domain (Ig), short basic domain, secreted, (semaphorin) 3C	-2.56736	1.84143e-07	2.25709e-05	-1.24289	0.000164828	0.0109723
39969_at	HIST1H4C	histone cluster 1, H4c	2.71694	1.23155e-08	5.55296e-06	0.884384	0.00027274	0.0146525			36635_at	ATP11B	ATPase, class VI, type 11B	-1.65742	1.91101e-07	2.31986e-05	-0.633199	0.000827049	0.0306202
684_at	AGT	angiotensinogen (serpin peptidase inhibitor, clade A, member 8)	3.0086	1.46037e-08	6.35764e-06	-0.0646429	0.641591	0.797959			32668_at	0	0	-2.5263	2.19706e-07	2.59232e-05	0.211291	0.231043	0.458257
37478_at	SCGN	secretagogin, EF-hand calcium binding protein	3.65776	1.55566e-08	6.54673e-06	-0.253308	0.0892793	0.295623			34335_at	EFNB2	ephrin-B2	-1.65889	2.4125e-07	2.67174e-05	0.523245	0.0069205	0.100197
39220_at	SCGB1A1	secretoglobin, family 1A, member 1 (uteroglobin)	3.31414	1.73338e-08	7.05932e-06	-0.234606	0.154058	0.376789			36965_at	ANK3	ankyrin 3, node of Ranvier (ankyrin G)	-1.71446	2.47397e-07	2.71599e-05	-1.32305	1.19897e-05	0.00148402
31862_at	WNT5A	wingless-type MMTV integration site family, member 5A	2.89512	1.91096e-08	7.53935e-06	0.413293	0.0129671	0.136475			33240_at	PDZRN3	PDZ domain containing ring finger 3	-1.77502	2.68162e-07	2.85292e-05	-0.0254766	0.864383	0.931289
AFFX-M27830_5_at	---	---	2.05148	2.41951e-08	8.72751e-06	-0.112905	0.458353	0.667748			32200_at	ACPP	acid phosphatase, prostate	-1.70409	2.68909e-07	2.85292e-05	-0.162751	0.246307	0.474318
31719_at	FN1	fibronectin 1	2.04171	2.76142e-08	9.25091e-06	0.448265	0.0366623	0.205716			38459_g_at	CYB5A	cytochrome b5 type A (microsomal)	-1.56614	3.35866e-07	3.36532e-05	-0.0379295	0.774543	0.88211
34319_at	S100P	S100 calcium binding protein P	2.09101	2.79904e-08	9.25091e-06	-0.272444	0.0744353	0.273182			33325_at	RPS6KA2	ribosomal protein S6 kinase, 90kDa, polypeptide 2	-1.52659	3.57424e-07	3.55015e-05	-0.0585607	0.679986	0.823326
37403_at	ANXA1	annexin A1	3.24011	2.85771e-08	9.25091e-06	0.157546	0.302866	0.526149			36970_at	GSE1	Gse1 coiled-coil protein	-1.63632	3.6633e-07	3.57349e-05	-0.423173	0.0216771	0.165963
33992_at	ALB	albumin	2.63391	2.98886e-08	9.43357e-06	-0.13591	0.426445	0.642091			38557_at	NCAM2	neural cell adhesion molecule 2	-2.31427	3.67963e-07	3.57349e-05	-0.21972	0.229771	0.457519
1733_at	BMP6	bone morphogenetic protein 6	2.21693	3.1744e-08	9.56786e-06	2.08585	8.47608e-07	0.000222938			36367_at	PCDH11X /// PCDH11Y	protocadherin 11 X-linked /// protocadherin 11 Y-linked	-1.93153	4.43798e-07	4.0609e-05	-0.277066	0.0706795	0.266129
41027_at	FOXC1	forkhead box C1	3.33062	3.23853e-08	9.56786e-06	0.756095	0.000301808	0.0154183			610_at	ADRB2	adrenoceptor beta 2, surface	-1.83748	4.43884e-07	4.0609e-05	-0.865699	9.29873e-05	0.00707207
34563_at	KIF14	kinesin family member 14	2.08007	3.25876e-08	9.56786e-06	0.274952	0.098049	0.308923			39697_at	HSD11B2	hydroxysteroid (11-beta) dehydrogenase 2	-1.47564	4.56561e-07	4.14598e-05	-0.15655	0.258752	0.484321
910_at	TK1	thymidine kinase 1, soluble	2.50605	3.50742e-08	9.62841e-06	0.039325	0.81757	0.90517			36453_at	KBTBD11	kelch repeat and BTB (POZ) domain containing 11	-1.45915	5.11549e-07	4.48494e-05	-0.193507	0.1848	0.411586
1715_at	TNFSF10	tumor necrosis factor (ligand) superfamily, member 10	3.83996	3.70322e-08	9.75166e-06	0.209178	0.299315	0.523426			37215_at	PYGL	phosphorylase, glycogen, liver	-1.7092	5.38031e-07	4.68458e-05	0.121283	0.426285	0.642086
311_s_at	FN1	fibronectin 1	2.08503	3.70756e-08	9.75166e-06	-0.0206093	0.887024	0.942967			37615_at	GRB10	growth factor receptor-bound protein 10	-1.48158	5.56631e-07	4.81333e-05	0.0689456	0.623403	0.787018
33324_s_at	CDK1	cyclin-dependent kinase 1	2.07032	4.53043e-08	1.14393e-05	0.0470174	0.737766	0.859569			33800_at	ADCY9	adenylate cyclase 9	-1.85575	5.66892e-07	4.83581e-05	-0.141327	0.363857	0.584836
35397_at	RAD51AP1	RAD51 associated protein 1	1.97442	4.62885e-08	1.1447e-05	-0.270008	0.0633547	0.253519			41215_s_at	ID2 /// ID2B	inhibitor of DNA binding 2, dominant negative helix-loop-helix protein /// inhibitor of DNA binding 2B, dominant negative helix-loop-helix protein (pseudogene)	-1.64932	5.72536e-07	4.85119e-05	-1.15832	3.90939e-05	0.00379662
36577_at	FERMT2	fermitin family member 2	1.96486	4.71481e-08	1.1447e-05	0.0485713	0.728441	0.854462			40155_at	ABLIM1	actin binding LIM protein 1	-1.50997	6.47106e-07	5.27078e-05	-0.505794	0.00420039	0.0796245
1669_at	WNT5A	wingless-type MMTV integration site family, member 5A	2.05549	5.08147e-08	1.16986e-05	-0.0481363	0.777613	0.882818			33253_at	TRIM14	tripartite motif containing 14	-1.66353	6.77715e-07	5.29996e-05	0.101281	0.516333	0.710563
37347_at	CKS1B	CDC28 protein kinase regulatory subunit 1B	1.93878	5.23416e-08	1.16986e-05	0.286449	0.161746	0.386604			33527_at	KCNJ3	potassium inwardly-rectifying channel, subfamily J, member 3	-1.46404	6.80074e-07	5.29996e-05	-0.428639	0.0277135	0.183935
38545_at	INHBB	inhibin, beta B	1.99579	5.24081e-08	1.16986e-05	-0.0922593	0.487738	0.690837			40002_r_at	VPS13A	vacuolar protein sorting 13 homolog A (S. cerevisiae)	-1.56696	7.32485e-07	5.60462e-05	0.173564	0.314163	0.537436
39279_at	BMP6	bone morphogenetic protein 6	2.25462	5.27321e-08	1.16986e-05	1.93974	1.98092e-06	0.000431192			33068_f_at	UGT2B15	UDP glucuronosyltransferase 2 family, polypeptide B15	-1.70522	9.11839e-07	6.57827e-05	-0.245702	0.13078	0.349384
40145_at	TOP2A	topoisomerase (DNA) II alpha 170kDa	2.06671	5.61105e-08	1.19579e-05	0.158749	0.282006	0.505584			40082_at	ACSL1	acyl-CoA synthetase long-chain family member 1	-1.55511	9.66727e-07	6.8567e-05	0.0390776	0.811844	0.902963
1803_at	CDK1	cyclin-dependent kinase 1	2.32701	5.72085e-08	1.19579e-05	0.0519152	0.699545	0.835075			980_at	NPC1	Niemann-Pick disease, type C1	-1.68132	9.84789e-07	6.94579e-05	0.164363	0.234477	0.462254
41081_at	BUB1	BUB1 mitotic checkpoint serine/threonine kinase	2.16401	5.7917e-08	1.19579e-05	0.70781	0.0314217	0.191773			35669_at	COBL	cordon-bleu WH2 repeat protein	-1.49013	1.01691e-06	7.13248e-05	-0.731958	0.000414822	0.0193231
36863_at	HMMR	hyaluronan-mediated motility receptor (RHAMM)	1.91218	5.86981e-08	1.19579e-05	-0.0496227	0.803575	0.897959			39608_at	SIM2	single-minded homolog 2 (Drosophila)	-1.67329	1.06171e-06	7.38306e-05	-0.485836	0.00588492	0.0927555
31720_s_at	FN1	fibronectin 1	1.85368	5.96469e-08	1.19579e-05	0.0414034	0.752435	0.868599			33382_at	NAAA	N-acylethanolamine acid amidase	-1.3419	1.0693e-06	7.38306e-05	-0.188949	0.251574	0.479133
40348_s_at	ANP32E	acidic (leucine-rich) nuclear phosphoprotein 32 family, member E	2.17119	6.27948e-08	1.23029e-05	0.828243	0.00428147	0.0797566			217_at	KLK2	kallikrein-related peptidase 2	-1.66333	1.07028e-06	7.38306e-05	-0.18938	0.252527	0.47994
33491_at	SI	sucrase-isomaltase (alpha-glucosidase)	1.83966	6.48178e-08	1.23029e-05	0.0166627	0.920847	0.958701			37150_at	KLHL20	kelch-like family member 20	-1.41176	1.11647e-06	7.53766e-05	0.483822	0.021549	0.165949
39109_at	TPX2	TPX2, microtubule-associated, homolog (Xenopus laevis)	1.92253	6.661e-08	1.23669e-05	-0.0108558	0.935016	0.9664			41620_at	DOCK4	dedicator of cytokinesis 4	-1.52685	1.13021e-06	7.58984e-05	0.00784681	0.960575	0.97911
38469_at	TSPAN8	tetraspanin 8	2.0008	6.78902e-08	1.24219e-05	2.02367	2.12064e-07	8.92437e-05			36918_at	GUCY1A3	guanylate cyclase 1, soluble, alpha 3	-1.37989	1.14616e-06	7.64396e-05	-0.178361	0.210282	0.438232
40915_r_at	CDK1	cyclin-dependent kinase 1	1.95511	8.2529e-08	1.43062e-05	0.755458	0.00113862	0.0374352			33337_at	DEGS1	delta(4)-desaturase, sphingolipid 1	-1.44042	1.2149e-06	7.98861e-05	0.0231316	0.871359	0.934673
1536_at	CDC6	cell division cycle 6	1.99194	8.39747e-08	1.43062e-05	0.547231	0.00333929	0.0709213			35628_at	TM7SF2	transmembrane 7 superfamily member 2	-1.53091	1.32299e-06	8.56553e-05	-0.544801	0.00271405	0.0628162
40041_at	NDC80	NDC80 kinetochore complex component	2.0729	8.4485e-08	1.43062e-05	-0.00409882	0.979533	0.98917			37678_at	BAMBI	BMP and activin membrane-bound inhibitor homolog (Xenopus laevis)	-1.5074	1.36101e-06	8.72222e-05	-0.252881	0.0855804	0.291089
41619_at	IRF6	interferon regulatory factor 6	1.87527	8.49875e-08	1.43062e-05	-0.083469	0.579944	0.757715			40087_at	UNC13B	unc-13 homolog B (C. elegans)	-1.56426	1.42836e-06	9.10758e-05	-0.807529	0.000290359	0.0154025
1651_at	UBE2C	ubiquitin-conjugating enzyme E2C	1.96551	8.9196e-08	1.46099e-05	-0.06894	0.629909	0.791734			32722_at	ARG2	arginase 2	-1.43126	1.68489e-06	0.000104274	0.00627736	0.961854	0.980018
38692_at	NAB1	NGFI-A binding protein 1 (EGR1 binding protein 1)	1.99875	9.09401e-08	1.46099e-05	0.834787	0.000792223	0.0300932			37883_i_at	LOC100506303 /// LOC100653149 /// LOC101060483 /// LOC400879 /// LOC440157	uncharacterized LOC100506303 /// uncharacterized LOC100653149 /// uncharacterized LOC101060483 /// uncharacterized LOC400879 /// uncharacterized LOC440157	-1.65442	1.74672e-06	0.000107572	0.184113	0.314316	0.537436
38650_at	IGFBP5	insulin-like growth factor binding protein 5	2.79676	9.57801e-08	1.51153e-05	-0.410685	0.0456012	0.223579			40018_at	NUPL1	nucleoporin like 1	-1.30387	1.79457e-06	0.000108487	-0.195529	0.190318	0.417703
37018_at	HIST1H1C	histone cluster 1, H1c	1.82354	1.00443e-07	1.56555e-05	-0.162461	0.270671	0.495465			962_at	BMX	BMX non-receptor tyrosine kinase	-1.26404	1.79594e-06	0.000108487	-0.529823	0.00712471	0.101409
1943_at	CCNA2	cyclin A2	2.14258	1.07588e-07	1.64426e-05	-0.0307792	0.818786	0.905975			40629_at	PIGH	phosphatidylinositol glycan anchor biosynthesis, class H	-1.48964	1.82561e-06	0.000109498	0.471779	0.00553568	0.0902946
649_s_at	CXCR4	chemokine (C-X-C motif) receptor 4	2.16304	1.14869e-07	1.71193e-05	1.48976	1.96998e-05	0.00214406			32485_at	MB	myoglobin	-1.43517	1.9435e-06	0.000114657	-0.253265	0.101517	0.312979
981_at	MCM4	minichromosome maintenance complex component 4	2.0361	1.16615e-07	1.71193e-05	0.43381	0.015288	0.145818			38188_s_at	MAN2A2	mannosidase, alpha, class 2A, member 2	-1.45162	1.95952e-06	0.000115065	-0.457807	0.00615903	0.094476
31888_s_at	PHLDA2	pleckstrin homology-like domain, family A, member 2	1.96378	1.21986e-07	1.75444e-05	0.814546	0.000193351	0.0117926			38763_at	SORD	sorbitol dehydrogenase	-1.30324	1.999e-06	0.00011684	-0.10615	0.434345	0.647587
37263_at	GGH	gamma-glutamyl hydrolase (conjugase, folylpolygammaglutamyl hydrolase)	2.99229	1.2229e-07	1.75444e-05	0.385851	0.0811321	0.284415			38372_at	CXorf40A /// CXorf40B	chromosome X open reading frame 40A /// chromosome X open reading frame 40B	-1.33602	2.01992e-06	0.000117518	0.134679	0.395712	0.614497
37171_at	KIF23	kinesin family member 23	1.91193	1.28485e-07	1.80236e-05	-0.0933864	0.528374	0.719113			33069_f_at	UGT2B15	UDP glucuronosyltransferase 2 family, polypeptide B15	-1.43801	2.22808e-06	0.000129035	-0.302283	0.0588786	0.246221
1854_at	MYBL2	v-myb myeloblastosis viral oncogene homolog (avian)-like 2	2.16998	1.32167e-07	1.8039e-05	0.0153999	0.913844	0.955943			39625_at	0	0	-1.25774	2.24276e-06	0.000129291	-0.0555313	0.672897	0.818275
2017_s_at	CCND1	cyclin D1	1.90065	1.32882e-07	1.8039e-05	0.645824	0.00583729	0.0924033			40290_f_at	ST3GAL1	ST3 beta-galactoside alpha-2,3-sialyltransferase 1	-1.74868	2.33104e-06	0.000131672	0.200864	0.209797	0.437754
1257_s_at	QSOX1	quiescin Q6 sulfhydryl oxidase 1	1.86484	1.44043e-07	1.91426e-05	0.399128	0.0151783	0.145818			38990_at	FBXO9	F-box protein 9	-1.30101	2.42833e-06	0.000136256	-0.36773	0.0252923	0.177694
34641_at	PZP	pregnancy-zone protein	1.75493	1.53549e-07	1.98955e-05	-0.255162	0.128742	0.346561			38458_at	CYB5A	cytochrome b5 type A (microsomal)	-1.42822	2.51459e-06	0.000139853	-0.00570553	0.970616	0.984654
37302_at	CENPF	centromere protein F, 350/400kDa	1.83439	1.54192e-07	1.98955e-05	-0.125481	0.358232	0.580116			35689_at	HERC3	HECT and RLD domain containing E3 ubiquitin protein ligase 3	-1.2263	2.53859e-06	0.000139874	0.148576	0.32698	0.550601
1544_at	BLM	Bloom syndrome, RecQ helicase-like	2.06119	1.64741e-07	2.10086e-05	-0.0505564	0.703858	0.837544			39703_at	KDM6A	lysine (K)-specific demethylase 6A	-1.52866	2.57838e-06	0.000140918	0.313134	0.0516136	0.235497
40347_at	ANP32E	acidic (leucine-rich) nuclear phosphoprotein 32 family, member E	1.86475	1.66926e-07	2.10744e-05	0.439001	0.0308421	0.190724			36188_at	GTF3A	general transcription factor IIIA	-1.21677	2.72077e-06	0.000147424	0.0720449	0.635577	0.795293
41400_at	TK1	thymidine kinase 1, soluble	1.95134	1.70177e-07	2.12721e-05	0.10268	0.498699	0.69903			1260_s_at	GSTA1 /// GSTA2 /// GSTA3	glutathione S-transferase alpha 1 /// glutathione S-transferase alpha 2 /// glutathione S-transferase alpha 3	-1.41146	2.80414e-06	0.000148749	-0.264614	0.136415	0.355686
36491_at	LOC101060235 /// TMSB15A /// TMSB15B	thymosin beta-15B-like /// thymosin beta 15a /// thymosin beta 15B	2.15152	1.76259e-07	2.18163e-05	-0.21119	0.195496	0.423064			37047_at	NPC1	Niemann-Pick disease, type C1	-1.1906	2.90327e-06	0.000153363	0.149298	0.285484	0.509289
38948_at	PPP1R3D	protein phosphatase 1, regulatory subunit 3D	1.84927	2.17291e-07	2.59232e-05	0.205791	0.227403	0.454915			34769_at	FAAH	fatty acid amide hydrolase	-1.34683	2.98135e-06	0.000156181	-0.100289	0.555035	0.739154
36618_g_at	ID1	inhibitor of DNA binding 1, dominant negative helix-loop-helix protein	1.69832	2.17896e-07	2.59232e-05	0.385243	0.0216571	0.165963			36830_at	MIPEP	mitochondrial intermediate peptidase	-1.19844	3.09904e-06	0.00016035	-0.0406007	0.778927	0.883652
37458_at	CDC45	cell division cycle 45	1.61046	2.24835e-07	2.61295e-05	0.155927	0.265286	0.490084			1962_at	ARG1	arginase, liver	-1.39947	3.14948e-06	0.000161635	-0.146343	0.45734	0.66722
40673_at	ACADSB	acyl-CoA dehydrogenase, short/branched chain	2.16092	2.25593e-07	2.61295e-05	1.02911	0.00481972	0.0832985			1348_s_at	PCCA	propionyl CoA carboxylase, alpha polypeptide	-1.69589	3.17151e-06	0.000162107	0.141762	0.324406	0.548129
39677_at	GINS1	GINS complex subunit 1 (Psf1 homolog)	1.98484	2.29939e-07	2.62887e-05	0.386455	0.0907458	0.297974			39784_at	EIF2S1	eukaryotic translation initiation factor 2, subunit 1 alpha, 35kDa	-1.35768	3.36468e-06	0.000169147	-0.37794	0.0266765	0.181493
527_at	CENPA /// SLC35F6	centromere protein A /// solute carrier family 35, member F6	1.78671	2.31132e-07	2.62887e-05	0.0712643	0.627473	0.789815			38670_at	RNF114	ring finger protein 114	-1.52892	3.37624e-06	0.000169147	-0.108921	0.459808	0.66871
975_at	PLK4	polo-like kinase 4	2.14174	2.37088e-07	2.6693e-05	-0.123909	0.408473	0.625466			38767_at	SPRY1	sprouty homolog 1, antagonist of FGF signaling (Drosophila)	-1.17986	3.82168e-06	0.000183455	-0.386838	0.0165055	0.15144
32617_at	FANCI	Fanconi anemia, complementation group I	1.76389	2.38916e-07	2.6693e-05	-0.111026	0.541386	0.728367			32934_i_at	RARS2	arginyl-tRNA synthetase 2, mitochondrial	-1.43487	3.99335e-06	0.000190249	-1.45624	2.8181e-06	0.000561285
33323_r_at	SFN	stratifin	1.93596	2.60007e-07	2.81722e-05	0.496641	0.0049053	0.0844297			1764_s_at	MAZ	MYC-associated zinc finger protein (purine-binding transcription factor)	-1.26731	4.33036e-06	0.000201737	-0.272511	0.0720414	0.268217
32120_at	SPAG5	sperm associated antigen 5	1.89648	2.61081e-07	2.81722e-05	-0.391294	0.0377854	0.208168			198_g_at	NME3	NME/NM23 nucleoside diphosphate kinase 3	-1.16267	4.36425e-06	0.00020238	-0.10734	0.418479	0.635162
37695_at	RNF144A	ring finger protein 144A	1.84302	3.05067e-07	3.20956e-05	1.23145	8.93922e-06	0.00125397			39602_at	0	0	-1.30686	4.39763e-06	0.000202438	0.0925983	0.51198	0.707348
1305_s_at	CYP4F2 /// CYP4F3	cytochrome P450, family 4, subfamily F, polypeptide 2 /// cytochrome P450, family 4, subfamily F, polypeptide 3	1.7639	3.16104e-07	3.29819e-05	-0.259768	0.180623	0.407208			32102_at	SACS	spastic ataxia of Charlevoix-Saguenay (sacsin)	-1.22015	4.63334e-06	0.000210417	-0.232555	0.108553	0.320564
36837_at	KIF2C	kinesin family member 2C	1.68696	3.22396e-07	3.3311e-05	-0.124155	0.35525	0.577447			39354_at	PRDX6	peroxiredoxin 6	-1.21889	4.66753e-06	0.000210623	0.09599	0.54958	0.734771
40697_at	CCNA2	cyclin A2	2.08976	3.24535e-07	3.3311e-05	-0.166579	0.312207	0.535254			32667_at	COL4A5	collagen, type IV, alpha 5	-1.57035	4.68041e-06	0.000210623	-0.185751	0.510391	0.706855
34852_g_at	AURKA	aurora kinase A	1.78735	3.27321e-07	3.33261e-05	-0.393794	0.0353254	0.202161			41721_at	KLK2	kallikrein-related peptidase 2	-1.50876	4.69017e-06	0.000210623	-0.143679	0.485706	0.689456
39763_at	HPX	hemopexin	1.57146	3.35436e-07	3.36532e-05	-0.124099	0.376679	0.596759			40000_f_at	VPS13A	vacuolar protein sorting 13 homolog A (S. cerevisiae)	-1.50067	4.70462e-06	0.000210623	0.154494	0.317589	0.540736
35141_at	RNASEH2A	ribonuclease H2, subunit A	1.71263	3.59936e-07	3.55015e-05	-0.0103297	0.937993	0.967892			35645_at	0	0	-1.21126	4.74471e-06	0.000211543	-0.233487	0.211834	0.439838
32263_at	0	0	1.8944	3.75914e-07	3.62284e-05	-0.18581	0.178104	0.40471			37485_at	SLC27A2	solute carrier family 27 (fatty acid transporter), member 2	-1.76709	4.75867e-06	0.000211543	-0.878428	0.000499505	0.0217457
1586_at	IGFBP3	insulin-like growth factor binding protein 3	1.6763	3.8774e-07	3.68643e-05	2.65977	3.20206e-08	1.98731e-05			35779_at	VPS45	vacuolar protein sorting 45 homolog (S. cerevisiae)	-1.20647	4.82707e-06	0.000213831	-0.336764	0.0342877	0.199966
35314_at	NCAPD2	non-SMC condensin I complex, subunit D2	1.63493	3.88353e-07	3.68643e-05	-0.318442	0.0610215	0.249664			39701_at	PEG3	paternally expressed 3	-1.90348	4.91776e-06	0.000215558	-0.112682	0.415841	0.63271
34898_at	AREG /// AREGB	amphiregulin /// amphiregulin B	2.15788	4.00686e-07	3.77512e-05	0.884354	0.00013304	0.00938344			41766_at	MAN2A2	mannosidase, alpha, class 2A, member 2	-1.32875	4.93735e-06	0.000215558	-0.218233	0.153467	0.376007
34795_at	PLOD2	procollagen-lysine, 2-oxoglutarate 5-dioxygenase 2	1.90229	4.15785e-07	3.88836e-05	0.581963	0.0280174	0.184491			35276_at	CLDN4 /// LOC100996451	claudin 4 /// uncharacterized LOC100996451	-1.16557	4.94333e-06	0.000215558	-0.936289	5.83577e-05	0.00499581
38418_at	CCND1	cyclin D1	1.5308	4.37935e-07	4.0609e-05	0.0101951	0.937776	0.967854			34350_at	CLIP1	CAP-GLY domain containing linker protein 1	-1.16195	4.95144e-06	0.000215558	0.544439	0.00325553	0.0704158
904_s_at	TOP2A	topoisomerase (DNA) II alpha 170kDa	2.15411	4.59752e-07	4.14598e-05	0.0352452	0.794123	0.892265			34192_at	VPS13B	vacuolar protein sorting 13 homolog B (yeast)	-1.11644	5.04654e-06	0.000218399	-0.263227	0.163174	0.388325
2020_at	CCND1	cyclin D1	1.47453	4.775e-07	4.27549e-05	-0.187389	0.211231	0.439123			37530_s_at	RELN	reelin	-1.12733	5.0513e-06	0.000218399	-0.203736	0.190086	0.417581
33890_at	RGS5	regulator of G-protein signaling 5	1.70386	4.95261e-07	4.40329e-05	0.644849	0.00160692	0.0462126			33904_at	CLDN3	claudin 3	-1.36227	5.19506e-06	0.000223848	-0.663978	0.00104418	0.0354565
35995_at	ZWINT	ZW10 interacting kinetochore protein	2.0603	4.99786e-07	4.41244e-05	0.167321	0.370739	0.591206			33352_at	HIST2H2BE	histone cluster 2, H2be	-1.23281	5.41111e-06	0.000230795	-0.230532	0.150591	0.372713
37231_at	DLGAP5	discs, large (Drosophila) homolog-associated protein 5	1.61276	5.64641e-07	4.83581e-05	-0.0682095	0.607077	0.776275			34129_at	STXBP5L	syntaxin binding protein 5-like	-1.20904	5.57305e-06	0.000236902	-0.203444	0.280169	0.503937
37173_at	CENPE	centromere protein E, 312kDa	1.45601	5.83799e-07	4.91364e-05	-0.403598	0.0265819	0.181358			32607_at	BASP1	brain abundant, membrane attached signal protein 1	-1.34628	5.82135e-06	0.000244982	0.177738	0.31845	0.541836
862_at	SERPINB5	serpin peptidase inhibitor, clade B (ovalbumin), member 5	1.52429	5.95824e-07	4.98164e-05	0.238491	0.140487	0.360571			36597_at	NOLC1	nucleolar and coiled-body phosphoprotein 1	-1.46198	6.06553e-06	0.000253567	0.401365	0.079689	0.28205
39577_at	0	0	2.76587	6.02488e-07	5.00421e-05	-0.106598	0.452307	0.662533			40047_at	RNF41	ring finger protein 41	-1.2881	6.19041e-06	0.000255451	-0.0108474	0.942158	0.969538
36714_at	NR2C2	nuclear receptor subfamily 2, group C, member 2	1.46379	6.10404e-07	5.01424e-05	0.80943	0.000216325	0.0127028			37884_f_at	C2orf27A /// LOC100506303 /// LOC100653149 /// LOC101060483 /// LOC400879 /// LOC440157	chromosome 2 open reading frame 27A /// uncharacterized LOC100506303 /// uncharacterized LOC100653149 /// uncharacterized LOC101060483 /// uncharacterized LOC400879 /// uncharacterized LOC440157	-1.47706	6.25222e-06	0.000255451	0.559046	0.00932265	0.113845
34390_at	P4HA2	prolyl 4-hydroxylase, alpha polypeptide II	1.60711	6.11639e-07	5.01424e-05	0.286193	0.0788846	0.280461			35271_at	ACTR3	ARP3 actin-related protein 3 homolog (yeast)	-1.158	6.3644e-06	0.000258362	0.306537	0.313793	0.536953
33610_at	0	0	1.67021	6.59598e-07	5.29691e-05	-0.185294	0.239527	0.467624			40088_at	NRIP1	nuclear receptor interacting protein 1	-1.25655	6.38762e-06	0.000258473	0.405356	0.106177	0.318234
34715_at	FOXM1	forkhead box M1	1.5902	6.61085e-07	5.29691e-05	0.00355282	0.978448	0.988549			34955_at	ABCC4	ATP-binding cassette, sub-family C (CFTR/MRP), member 4	-1.51388	6.44181e-06	0.00025941	-0.185074	0.272971	0.497511
38065_at	HMGB2	high mobility group box 2	1.64385	6.65136e-07	5.29691e-05	0.318763	0.0871319	0.292936			35145_at	MNT	MNT, MAX dimerization protein	-1.1331	6.45187e-06	0.00025941	0.491283	0.00710266	0.101311
1039_s_at	HIF1A	hypoxia inducible factor 1, alpha subunit (basic helix-loop-helix transcription factor)	1.46064	6.67203e-07	5.29691e-05	0.597749	0.00958953	0.115566			32853_at	TOMM70A	translocase of outer mitochondrial membrane 70 homolog A (S. cerevisiae)	-1.1958	6.4727e-06	0.000259422	0.365221	0.0335937	0.19828
35414_s_at	JAG1	jagged 1	1.53087	6.71292e-07	5.29691e-05	1.23881	1.47511e-05	0.00172437			37366_at	0	0	-1.19814	6.84992e-06	0.000271793	-0.0855324	0.569974	0.750044
37641_at	IFI44	interferon-induced protein 44	1.4182	7.05776e-07	5.46651e-05	-0.243213	0.115097	0.328998			41000_at	FOXN3	forkhead box N3	-1.23179	6.86748e-06	0.000271793	-0.049402	0.716746	0.846484
1945_at	CCNB1	cyclin B1	1.65703	7.10523e-07	5.46973e-05	-0.398844	0.0125239	0.134579			123_at	PRKD1	protein kinase D1	-1.16286	7.32879e-06	0.000289144	-0.484294	0.00976074	0.116894
33611_g_at	0	0	1.78849	7.47063e-07	5.68173e-05	-0.0305814	0.815095	0.904031			35221_at	PURA	purine-rich element binding protein A	-1.09454	7.55104e-06	0.000295462	0.0882718	0.516839	0.710858
41626_at	TIMELESS	timeless circadian clock	1.43351	7.53827e-07	5.69884e-05	0.349427	0.154602	0.377241			40291_r_at	ST3GAL1	ST3 beta-galactoside alpha-2,3-sialyltransferase 1	-1.48821	7.55916e-06	0.000295462	-0.111666	0.557916	0.741397
1592_at	TOP2A	topoisomerase (DNA) II alpha 170kDa	1.53663	7.83633e-07	5.88891e-05	-0.373837	0.0168762	0.152843			39236_s_at	0	0	-1.25383	7.611e-06	0.00029657	-0.348731	0.0865657	0.291749
36015_at	APITD1 /// APITD1-CORT	apoptosis-inducing, TAF9-like domain 1 /// APITD1-CORT readthrough	1.3821	8.01896e-07	5.94505e-05	0.285512	0.0886244	0.294831			38821_at	PGRMC2	progesterone receptor membrane component 2	-1.22379	7.646e-06	0.000297018	0.303842	0.102453	0.314102
33266_at	AURKB	aurora kinase B	1.49866	8.03147e-07	5.94505e-05	-0.0213737	0.880884	0.940162			40218_at	CDS1	CDP-diacylglycerol synthase (phosphatidate cytidylyltransferase) 1	-1.14252	8.09486e-06	0.00030969	-0.0938196	0.488028	0.691045
35723_at	NUDT1	nudix (nucleoside diphosphate linked moiety X)-type motif 1	1.39025	8.0523e-07	5.94505e-05	-0.141159	0.315547	0.538427			36692_at	MTMR9	myotubularin related protein 9	-1.18309	8.19624e-06	0.000312621	-0.0482212	0.730939	0.855698
37474_at	OIP5	Opa interacting protein 5	1.76956	8.21383e-07	6.02905e-05	0.176562	0.299375	0.523426			197_at	NME3	NME/NM23 nucleoside diphosphate kinase 3	-1.11854	8.22528e-06	0.000312722	-0.233615	0.105984	0.318128
39593_at	FGL2	fibrinogen-like 2	1.69335	8.49255e-07	6.1976e-05	-0.210053	0.188124	0.415294			37917_at	MIOS	missing oocyte, meiosis regulator, homolog (Drosophila)	-1.27899	8.71811e-06	0.000327578	-0.0270113	0.852165	0.923325
38151_at	VWA5A	von Willebrand factor A domain containing 5A	1.45047	8.89888e-07	6.45681e-05	-0.224067	0.112727	0.326343			32112_s_at	AIM1	absent in melanoma 1	-1.11461	8.8017e-06	0.000329737	-0.153696	0.348743	0.57121
33322_i_at	SFN	stratifin	1.74599	1.07603e-06	7.38306e-05	0.640578	0.00135691	0.0417673			36126_at	COASY	CoA synthase	-1.21481	8.88032e-06	0.00033154	0.0704505	0.632007	0.792678
37319_at	IGFBP3	insulin-like growth factor binding protein 3	1.7053	1.09095e-06	7.41604e-05	2.80086	2.82296e-08	1.87812e-05			37827_r_at	DOPEY2	dopey family member 2	-1.37222	9.18592e-06	0.000340095	-0.212248	0.173335	0.399084
40195_at	H2AFX	H2A histone family, member X	1.44842	1.09258e-06	7.41604e-05	-0.0586623	0.654133	0.805937			38714_at	GYPA	glycophorin A (MNS blood group)	-1.10678	9.40881e-06	0.000347328	-0.280644	0.0889671	0.295426
769_s_at	ANXA2 /// ANXA2P1 /// ANXA2P3	annexin A2 /// annexin A2 pseudogene 1 /// annexin A2 pseudogene 3	1.36538	1.15038e-06	7.64396e-05	0.0965358	0.470373	0.677339			36175_s_at	HIVEP2	human immunodeficiency virus type I enhancer binding protein 2	-1.2213	9.52878e-06	0.000350731	-0.0242046	0.884602	0.941503
38158_at	ESPL1	extra spindle pole bodies homolog 1 (S. cerevisiae)	1.48776	1.17735e-06	7.78223e-05	0.127531	0.396606	0.615399			36502_at	CDK14	cyclin-dependent kinase 14	-1.40669	9.60927e-06	0.000352666	0.322373	0.140905	0.36098
41872_at	DFNA5	deafness, autosomal dominant 5	1.49832	1.28672e-06	8.41703e-05	1.09578	6.68767e-05	0.00549055			37194_at	GATA2	GATA binding protein 2	-1.0465	9.78729e-06	0.000355715	0.0495365	0.715872	0.846085
34736_at	CCNB1	cyclin B1	1.40015	1.30247e-06	8.47611e-05	-0.0629637	0.679213	0.823097			37426_at	TOX3	TOX high mobility group box family member 3	-1.83552	9.83324e-06	0.000355715	0.0664183	0.620558	0.784855
34851_at	AURKA	aurora kinase A	1.42944	1.35209e-06	8.70924e-05	-0.151868	0.262625	0.488097			38482_at	CLDN7	claudin 7	-1.06074	1.02717e-05	0.00036946	0.12597	0.382116	0.601747
39980_at	VRK1	vaccinia related kinase 1	1.51289	1.46356e-06	9.28517e-05	-0.0563603	0.730039	0.855224			36967_g_at	ANK3	ankyrin 3, node of Ranvier (ankyrin G)	-1.0843	1.05738e-05	0.000379243	-0.646152	0.00099244	0.0344218
40726_at	KIF11	kinesin family member 11	1.45781	1.4911e-06	9.41259e-05	0.0256771	0.895676	0.946903			40012_at	LRP8	low density lipoprotein receptor-related protein 8, apolipoprotein e receptor	-1.41051	1.08556e-05	0.000386561	0.213489	0.34476	0.567778
418_at	MKI67	antigen identified by monoclonal antibody Ki-67	1.414	1.65058e-06	0.000103161	-0.0618985	0.645855	0.799953			38717_at	0	0	-1.08067	1.11485e-05	0.000395364	-0.177274	0.319239	0.542669
38827_at	AGR2	anterior gradient 2 homolog (Xenopus laevis)	1.73155	1.67048e-06	0.000103891	-0.167907	0.306782	0.529257			837_s_at	ME1	malic enzyme 1, NADP(+)-dependent, cytosolic	-1.10267	1.12875e-05	0.000398058	-0.278053	0.059604	0.247557
36617_at	ID1	inhibitor of DNA binding 1, dominant negative helix-loop-helix protein	1.44268	1.78248e-06	0.000108487	0.413726	0.0257504	0.179216			174_s_at	ITSN2	intersectin 2	-1.13934	1.13295e-05	0.000398179	0.456585	0.00693692	0.100298
1599_at	CDKN3	cyclin-dependent kinase inhibitor 3	1.57126	1.78823e-06	0.000108487	-0.286337	0.058159	0.24481			286_at	HIST2H2AA3 /// HIST2H2AA4	histone cluster 2, H2aa3 /// histone cluster 2, H2aa4	-1.12954	1.14434e-05	0.000399984	-0.201074	0.21413	0.441803
37584_at	FANCG	Fanconi anemia, complementation group G	1.42689	1.83003e-06	0.000109498	0.163979	0.240664	0.468741			41163_at	TMED3	transmembrane emp24 protein transport domain containing 3	-1.06695	1.17683e-05	0.000408171	0.107113	0.45581	0.665503
40412_at	PTTG1	pituitary tumor-transforming 1	1.59028	1.86783e-06	0.000111233	-0.298475	0.0959848	0.306477			34937_at	DFFB	DNA fragmentation factor, 40kDa, beta polypeptide (caspase-activated DNase)	-1.00482	1.19586e-05	0.000413636	0.189191	0.306372	0.52913
38525_at	STAM2	signal transducing adaptor molecule (SH3 domain and ITAM motif) 2	1.4414	2.28161e-06	0.000130934	0.092508	0.509839	0.706561			31435_at	ADAM7	ADAM metallopeptidase domain 7	-1.13889	1.20451e-05	0.000415489	-0.314006	0.0369223	0.20614
38863_at	RFC5	replication factor C (activator 1) 5, 36.5kDa	1.31457	2.32827e-06	0.000131672	0.366038	0.0278303	0.183992			32583_at	JUN	jun proto-oncogene	-1.13996	1.27255e-05	0.000435391	-0.0150118	0.910108	0.954725
40790_at	BHLHE40	basic helix-loop-helix family, member e40	1.43491	2.3362e-06	0.000131672	0.719098	0.00321685	0.0702642			35147_at	MCF2L	MCF.2 cell line derived transforming sequence-like	-1.08111	1.28111e-05	0.000437137	-0.379323	0.0161988	0.150264
32081_at	CIT /// MIR1178	citron (rho-interacting, serine/threonine kinase 21) /// microRNA 1178	1.45534	2.50507e-06	0.000139853	-0.205324	0.258058	0.483739			36684_at	AMD1	adenosylmethionine decarboxylase 1	-0.997308	1.33913e-05	0.000450961	0.173314	0.249066	0.476701
1610_s_at	DHFR	dihydrofolate reductase	1.525	2.53558e-06	0.000139874	0.103719	0.466049	0.673528			39037_at	AFF1	AF4/FMR2 family, member 1	-1.13314	1.3495e-05	0.000451903	0.284951	0.0789951	0.280538
32057_at	LRRC17	leucine rich repeat containing 17	1.37949	2.5482e-06	0.000139874	0.0496951	0.816474	0.904717			39788_at	PKP4	plakophilin 4	-1.11277	1.35484e-05	0.000451903	-0.728232	0.00052842	0.0226915
41530_at	ACAA2	acetyl-CoA acyltransferase 2	1.34468	2.65462e-06	0.00014446	0.604435	0.00426904	0.0797566			38984_at	PREPL	prolyl endopeptidase-like	-1.15201	1.3566e-05	0.000451903	-0.646016	0.00290441	0.0656549
31444_s_at	ANXA2 /// ANXA2P1 /// ANXA2P3	annexin A2 /// annexin A2 pseudogene 1 /// annexin A2 pseudogene 3	1.29448	2.74498e-06	0.0001481	-0.000307457	0.998136	0.999402			34797_at	PPAP2A	phosphatidic acid phosphatase type 2A	-1.27504	1.38745e-05	0.000459754	0.106843	0.479024	0.683645
32767_at	STIL	SCL/TAL1 interrupting locus	2.25588	2.77954e-06	0.000148749	0.599707	0.0298713	0.188846			232_at	LAMC1	laminin, gamma 1 (formerly LAMB2)	-1.14605	1.40063e-05	0.000462904	-0.453737	0.0151856	0.145818
1515_at	FEN1	flap structure-specific endonuclease 1	1.25229	2.78462e-06	0.000148749	-0.0339313	0.824715	0.908474			1292_at	DUSP2	dual specificity phosphatase 2	-1.00404	1.43484e-05	0.000469739	-0.0703586	0.618779	0.783859
32944_at	ROBO1	roundabout, axon guidance receptor, homolog 1 (Drosophila)	1.30537	2.79915e-06	0.000148749	-0.0887296	0.540326	0.727717			38373_g_at	CXorf40A /// CXorf40B	chromosome X open reading frame 40A /// chromosome X open reading frame 40B	-1.04148	1.43619e-05	0.000469739	-0.000639847	0.996227	0.998203
34684_at	RECQL	RecQ protein-like (DNA helicase Q1-like)	1.5182	2.93994e-06	0.000154653	0.434669	0.01836	0.157166			32868_at	TGM3	transglutaminase 3 (E polypeptide, protein-glutamine-gamma-glutamyltransferase)	-1.10598	1.4712e-05	0.000475036	-0.280508	0.125266	0.342091
34756_g_at	PARP2	poly (ADP-ribose) polymerase 2	1.50884	3.02025e-06	0.000157565	0.45801	0.049248	0.230634			32398_s_at	LRP8	low density lipoprotein receptor-related protein 8, apolipoprotein e receptor	-1.01577	1.49781e-05	0.000482396	0.0583617	0.714996	0.845445
1350_at	CYP4F2	cytochrome P450, family 4, subfamily F, polypeptide 2	1.92071	3.03305e-06	0.000157581	0.236253	0.227396	0.454915			41399_at	PHF8	PHD finger protein 8	-0.989262	1.56766e-05	0.000502329	0.228736	0.158372	0.382012
597_at	KITLG	KIT ligand	1.68367	3.11786e-06	0.000160665	0.740255	0.00174192	0.0480168			41275_at	E2F5	E2F transcription factor 5, p130-binding	-1.07365	1.58755e-05	0.000507082	-0.0303183	0.840479	0.917752
39269_at	RFC3	replication factor C (activator 1) 3, 38kDa	1.20378	3.22269e-06	0.000164058	0.492241	0.0313291	0.191508			39761_at	AVL9	AVL9 homolog (S. cerevisiase)	-1.00895	1.62748e-05	0.000514688	-0.372022	0.0272688	0.183316
37331_g_at	ALDH4A1	aldehyde dehydrogenase 4 family, member A1	1.29459	3.31111e-06	0.000167882	0.720245	0.000654514	0.0259216			38082_at	SMCHD1	structural maintenance of chromosomes flexible hinge domain containing 1	-1.23204	1.63069e-05	0.000514688	0.31426	0.0812154	0.284502
982_at	MCM5	minichromosome maintenance complex component 5	1.20223	3.37159e-06	0.000169147	-0.00492888	0.978769	0.988636			32326_at	TRIM52	tripartite motif containing 52	-0.965684	1.74724e-05	0.000546014	-0.0925577	0.544432	0.730897
717_at	TRIB2	tribbles homolog 2 (Drosophila)	1.37759	3.43102e-06	0.000171212	-5.41107e-05	0.999733	1			1931_at	ABCC4	ATP-binding cassette, sub-family C (CFTR/MRP), member 4	-1.15648	1.76276e-05	0.000549504	-0.0319554	0.85369	0.92466
32454_at	0	0	1.32953	3.50919e-06	0.000174329	0.350103	0.027385	0.183403			2093_s_at	XRCC5	X-ray repair complementing defective repair in Chinese hamster cells 5 (double-strand-break rejoining)	-1.04718	1.79503e-05	0.000553197	-0.297012	0.0522309	0.236257
32775_r_at	PLSCR1	phospholipid scramblase 1	1.36564	3.52111e-06	0.000174329	1.47194	0.000127443	0.00913827			1252_at	REEP5	receptor accessory protein 5	-1.13017	1.79652e-05	0.000553197	-0.035159	0.788073	0.889225
36454_at	CA12	carbonic anhydrase XII	1.34975	3.57244e-06	0.00017618	0.0888908	0.536949	0.725568			33271_r_at	DMXL1	Dmx-like 1	-0.966222	1.86766e-05	0.000570925	-0.137371	0.321827	0.544798
38623_at	MTG1	mitochondrial ribosome-associated GTPase 1	1.34521	3.59878e-06	0.000176788	-0.0819428	0.537702	0.725762			38292_at	HOMER2	homer homolog 2 (Drosophila)	-1.08309	1.90183e-05	0.000579966	0.033602	0.799195	0.895137
808_at	RAB27B	RAB27B, member RAS oncogene family	1.39496	3.62758e-06	0.000177364	0.172201	0.239701	0.467804			34857_at	ATP13A3	ATPase type 13A3	-1.0541	1.91125e-05	0.000580037	0.21693	0.153792	0.376355
36181_at	LASP1	LIM and SH3 protein 1	1.21934	3.63859e-06	0.000177364	-0.0897398	0.497846	0.698445			1578_g_at	AR	androgen receptor	-1.01823	1.96512e-05	0.000594955	-0.188272	0.260659	0.486167
41583_at	FEN1	flap structure-specific endonuclease 1	1.27909	3.6986e-06	0.000179596	0.0787317	0.583754	0.760343			32788_at	RANBP2	RAN binding protein 2	-1.02183	2.01427e-05	0.000606353	-0.308466	0.0610861	0.249664
36072_at	ZNF189	zinc finger protein 189	1.6154	3.81139e-06	0.000183455	-0.0997011	0.62852	0.790975			33254_at	EVI5	ecotropic viral integration site 5	-1.34081	2.01717e-05	0.000606353	0.261174	0.100193	0.311591
967_g_at	RAD54L	RAD54-like (S. cerevisiae)	1.19514	3.81979e-06	0.000183455	0.250626	0.126793	0.34388			37538_at	0	0	-1.01053	2.02348e-05	0.000606803	-0.215877	0.202211	0.42992
41710_at	GSAP	gamma-secretase activating protein	1.1754	3.85762e-06	0.000184479	0.253486	0.123655	0.340003			41850_s_at	CCDC85B	coiled-coil domain containing 85B	-1.16541	2.04251e-05	0.000610473	-0.690479	0.00105839	0.0358234
33041_at	GJC1	gap junction protein, gamma 1, 45kDa	1.21461	4.1443e-06	0.000196699	0.57329	0.00159805	0.0460625			203_at	GATA2	GATA binding protein 2	-0.984187	2.04539e-05	0.000610473	-0.345656	0.0440609	0.220479
32755_at	ACTA2	actin, alpha 2, smooth muscle, aorta	1.27627	4.16582e-06	0.000196979	-0.248774	0.107632	0.319996			33881_at	ACSL3	acyl-CoA synthetase long-chain family member 3	-1.17244	2.10703e-05	0.00062049	0.217049	0.133872	0.352772
34624_at	CDKN2B	cyclin-dependent kinase inhibitor 2B (p15, inhibits CDK4)	1.29012	4.21283e-06	0.000198459	-0.000644116	0.996165	0.998203			1647_at	IQGAP2	IQ motif containing GTPase activating protein 2	-0.962488	2.14261e-05	0.00062762	-0.718767	0.000551499	0.0232089
39872_at	GTSE1	G-2 and S-phase expressed 1	1.30864	4.27922e-06	0.000200837	-0.416379	0.0186272	0.158187			38987_at	WDR77	WD repeat domain 77	-1.04866	2.16234e-05	0.00063192	-0.0356546	0.816196	0.904613
1516_g_at	FEN1	flap structure-specific endonuclease 1	1.29429	4.32244e-06	0.000201737	0.17218	0.219836	0.447426			1810_s_at	PRKCD	protein kinase C, delta	-1.00336	2.1673e-05	0.00063192	-0.0909824	0.538084	0.725794
604_at	BRCA1	breast cancer 1, early onset	1.43926	4.37622e-06	0.00020238	0.323471	0.144832	0.366198			445_at	NKX3-1	NK3 homeobox 1	-0.94556	2.17573e-05	0.000632916	-0.35852	0.0318068	0.192982
41044_at	WDR67	WD repeat domain 67	1.16283	4.40955e-06	0.000202438	0.246899	0.20251	0.430259			1383_at	PPP2R2A	protein phosphatase 2, regulatory subunit B, alpha	-0.973911	2.22287e-05	0.000643938	0.404281	0.0186548	0.158187
AFFX-HUMRGE/M10098_5_at	LINC00273	long intergenic non-protein coding RNA 273	1.1294	4.5157e-06	0.000206561	0.698328	0.000475473	0.0210626			34676_at	AGAP1	ArfGAP with GTPase domain, ankyrin repeat and PH domain 1	-1.06611	2.22587e-05	0.000643938	0.282682	0.0781679	0.279139
40798_s_at	ADAM10	ADAM metallopeptidase domain 10	1.25011	4.63016e-06	0.000210417	0.688725	0.000489858	0.0214738			37552_at	KCNK1	potassium channel, subfamily K, member 1	-1.22443	2.22892e-05	0.000643938	-0.0193343	0.920516	0.958647
32589_at	CHAF1A	chromatin assembly factor 1, subunit A (p150)	1.25954	4.89356e-06	0.000215558	0.167194	0.251142	0.478801			34767_at	MOAP1	modulator of apoptosis 1	-1.21774	2.28113e-05	0.000657518	0.134717	0.368482	0.589021
38536_at	ARHGAP11A	Rho GTPase activating protein 11A	1.11101	5.29317e-06	0.0002273	0.149438	0.277887	0.502106			39734_at	AIMP1	aminoacyl tRNA synthetase complex-interacting multifunctional protein 1	-0.954114	2.35163e-05	0.000676295	0.0147824	0.909538	0.954365
41460_at	LOC101059993 /// RBM14	uncharacterized LOC101059993 /// RNA binding motif protein 14	1.19337	5.31168e-06	0.000227322	0.394118	0.016553	0.151758			32161_at	LOC100507577	uncharacterized LOC100507577	-1.43549	2.37672e-05	0.000679338	-0.168878	0.267018	0.491987
41021_s_at	GPD2	glycerol-3-phosphate dehydrogenase 2 (mitochondrial)	1.1986	5.6479e-06	0.000239278	0.00822113	0.956958	0.97716			34688_at	CAMSAP2	calmodulin regulated spectrin-associated protein family, member 2	-1.17688	2.37836e-05	0.000679338	0.221963	0.173327	0.399084
1396_at	IGFBP5	insulin-like growth factor binding protein 5	1.19234	5.75703e-06	0.000243085	-0.197507	0.349485	0.572053			34059_at	MIR1204 /// PVT1	microRNA 1204 /// Pvt1 oncogene (non-protein coding)	-0.935686	2.39599e-05	0.00068283	-0.106909	0.442937	0.654197
37577_at	ARHGAP19	Rho GTPase activating protein 19	1.56259	5.85515e-06	0.000245585	0.425096	0.05208	0.236224			40634_at	NAP1L1	nucleosome assembly protein 1-like 1	-0.979565	2.44536e-05	0.000690665	-0.0608321	0.688607	0.828958
32987_at	CENPI	centromere protein I	1.12413	6.14023e-06	0.000255002	0.0276954	0.851609	0.922881			1044_s_at	E2F5	E2F transcription factor 5, p130-binding	-0.933133	2.50576e-05	0.000702229	-0.183694	0.287941	0.51208
39102_at	GPSM2	G-protein signaling modulator 2	1.11472	6.19647e-06	0.000255451	-0.230579	0.337402	0.559733			1836_at	CCNI	cyclin I	-1.0338	2.50734e-05	0.000702229	0.258434	0.0843461	0.289209
120_at	ITGA1	integrin, alpha 1	1.15268	6.21555e-06	0.000255451	0.0352838	0.854242	0.924739			262_at	AMD1	adenosylmethionine decarboxylase 1	-0.942697	2.53864e-05	0.000705955	0.574847	0.00172098	0.0477307
39324_at	0	0	1.59961	6.25073e-06	0.000255451	0.72801	0.0155486	0.146932			38318_at	0	0	-1.22982	2.64842e-05	0.000734863	0.297384	0.0892272	0.295623
671_at	SPARC	secreted protein, acidic, cysteine-rich (osteonectin)	1.32302	6.31326e-06	0.000257113	1.55801	2.84533e-06	0.000561285			38394_at	GPD1L	glycerol-3-phosphate dehydrogenase 1-like	-1.06397	2.67535e-05	0.000740709	0.132265	0.332931	0.555839
40767_at	TFPI	tissue factor pathway inhibitor (lipoprotein-associated coagulation inhibitor)	1.22471	6.59852e-06	0.000263628	1.64534	6.32519e-05	0.00528844			37440_at	SLC30A4	solute carrier family 30 (zinc transporter), member 4	-0.953143	2.70451e-05	0.000746822	-0.295116	0.0490457	0.230309
1584_at	CDC25C	cell division cycle 25C	1.34978	6.80805e-06	0.000271141	-0.0807387	0.562274	0.74449			35829_at	0	0	-1.15452	2.70926e-05	0.000746822	-0.178838	0.21059	0.43826
1139_at	GNA13	guanine nucleotide binding protein (G protein), alpha 13	1.29764	7.54282e-06	0.000295462	0.55997	0.00781225	0.104925			32569_at	PAFAH1B1	platelet-activating factor acetylhydrolase 1b, regulatory subunit 1 (45kDa)	-0.950116	2.71825e-05	0.000747666	-0.205889	0.154912	0.37778
37351_at	UPP1	uridine phosphorylase 1	1.19891	7.70978e-06	0.000298577	1.54806	5.82781e-06	0.00092538			41739_s_at	CALD1	caldesmon 1	-0.985628	2.72637e-05	0.000748269	0.278678	0.0863414	0.291616
33809_at	0	0	1.12525	7.88454e-06	0.000304411	0.934381	0.0181422	0.156909			34334_at	EFNB2	ephrin-B2	-0.915044	2.75888e-05	0.000755551	0.226259	0.133811	0.352759
38178_at	HSD17B2	hydroxysteroid (17-beta) dehydrogenase 2	1.22419	8.03922e-06	0.000309436	0.485882	0.00628371	0.0951624			41430_at	WDR7	WD repeat domain 7	-0.978618	2.78055e-05	0.000758195	0.11151	0.511382	0.707178
34678_at	0	0	1.26553	8.077e-06	0.00030969	0.296733	0.0511241	0.234388			40349_at	0	0	-1.17513	2.78991e-05	0.000759109	0.276967	0.12966	0.347844
37469_at	KNTC1	kinetochore associated 1	1.09337	8.24844e-06	0.000312722	0.468206	0.007642	0.104036			41670_at	DESI1	desumoylating isopeptidase 1	-0.956356	2.8089e-05	0.000762632	-0.0556334	0.680586	0.823591
35747_at	NPTN	neuroplastin	1.39804	8.3093e-06	0.000314087	0.949049	0.00167273	0.0472359			40217_s_at	CDS1	CDP-diacylglycerol synthase (phosphatidate cytidylyltransferase) 1	-0.959847	2.81799e-05	0.000763458	-0.00804023	0.958795	0.978046
1891_at	MAP3K8	mitogen-activated protein kinase kinase kinase 8	1.24818	8.36596e-06	0.000315284	0.206731	0.258311	0.483854			37038_at	ABCD3	ATP-binding cassette, sub-family D (ALD), member 3	-1.0642	2.86358e-05	0.000772493	0.401859	0.0759568	0.27507
32664_at	RNASE4	ribonuclease, RNase A family, 4	1.17328	8.90233e-06	0.00033154	-0.527912	0.00535439	0.0888952			38030_at	U2SURP	U2 snRNP-associated SURP domain containing	-1.02069	2.98855e-05	0.000799373	-0.210931	0.148103	0.37033
1055_g_at	RFC4	replication factor C (activator 1) 4, 37kDa	1.15703	9.11616e-06	0.000338505	0.228891	0.11743	0.331			39439_at	0	0	-0.992252	3.04755e-05	0.000806609	-0.118199	0.421892	0.63812
38461_at	NEB	nebulin	1.08136	9.67952e-06	0.000354214	-0.204024	0.208228	0.436111			39777_at	MYCBP2	MYC binding protein 2, E3 ubiquitin protein ligase	-1.01547	3.06366e-05	0.000809178	0.249596	0.114656	0.328486
863_g_at	SERPINB5	serpin peptidase inhibitor, clade B (ovalbumin), member 5	1.49886	9.81122e-06	0.000355715	0.495811	0.0447355	0.222182			32046_at	PRKCD	protein kinase C, delta	-1.00315	3.08404e-05	0.000812861	0.205118	0.16851	0.393067
1376_at	LIG1	ligase I, DNA, ATP-dependent	1.26746	1.00048e-05	0.000360888	0.122567	0.372703	0.59299			38313_at	ABCA2	ATP-binding cassette, sub-family A (ABC1), member 2	-1.38478	3.13743e-05	0.00082521	0.338823	0.03204	0.193821
1884_s_at	PCNA	proliferating cell nuclear antigen	1.03455	1.06168e-05	0.000379708	0.440769	0.0187976	0.158563			40456_at	0	0	-1.14051	3.16107e-05	0.000827976	0.208381	0.226438	0.454279
1505_at	TYMS	thymidylate synthetase	1.11026	1.1194e-05	0.000395867	0.25325	0.109015	0.320893			2011_s_at	BIK	BCL2-interacting killer (apoptosis-inducing)	-0.993738	3.1988e-05	0.000836126	-0.12092	0.43696	0.649931
1258_s_at	ERCC4	excision repair cross-complementing rodent repair deficiency, complementation group 4	1.08049	1.1354e-05	0.000398179	0.66244	0.00249711	0.0605107			1846_at	LGALS8	lectin, galactoside-binding, soluble, 8	-0.929603	3.20763e-05	0.000836701	-0.435742	0.0126585	0.134959
37646_at	POLD3	polymerase (DNA-directed), delta 3, accessory subunit	1.04937	1.14689e-05	0.000399984	0.253221	0.10803	0.320032			41643_at	GUSBP3 /// GUSBP9 /// SMA4 /// SMA5	glucuronidase, beta pseudogene 3 /// glucuronidase, beta pseudogene 9 /// glucuronidase, beta pseudogene /// glucuronidase, beta pseudogene	-1.12262	3.26841e-05	0.000849046	-0.620486	0.00729958	0.102625
34116_at	CACNB4	calcium channel, voltage-dependent, beta 4 subunit	1.01483	1.23088e-05	0.000423429	0.416393	0.0224573	0.168865			36685_at	AMD1	adenosylmethionine decarboxylase 1	-0.986722	3.36434e-05	0.000865852	0.181521	0.251176	0.478801
41862_at	NCAPD3	non-SMC condensin II complex, subunit D3	1.031	1.26109e-05	0.000432643	0.122374	0.367534	0.5884			33381_at	NCOA3	nuclear receptor coactivator 3	-1.10281	3.37673e-05	0.000866488	0.157826	0.407315	0.624678
34814_at	UBA2	ubiquitin-like modifier activating enzyme 2	1.05025	1.29131e-05	0.000439428	0.269763	0.108774	0.320564			32586_at	LARP4B	La ribonucleoprotein domain family, member 4B	-0.898606	3.40844e-05	0.000871085	-0.362591	0.0261825	0.180505
38953_at	TRAIP	TRAF interacting protein	1.07558	1.30736e-05	0.000443693	0.274358	0.0873193	0.293193			38207_at	MIR612 /// NEAT1	microRNA 612 /// nuclear paraspeckle assembly transcript 1 (non-protein coding)	-0.906174	3.45676e-05	0.000881648	-0.0528348	0.703249	0.83728
32665_at	PPM1B	protein phosphatase, Mg2+/Mn2+ dependent, 1B	1.08585	1.33949e-05	0.000450961	0.807986	0.0347424	0.201421			35861_at	ST3GAL1	ST3 beta-galactoside alpha-2,3-sialyltransferase 1	-0.98393	3.49882e-05	0.000890578	-0.0382666	0.783815	0.886232
33103_s_at	ADD3	adducin 3 (gamma)	1.19871	1.34858e-05	0.000451903	-0.451521	0.0214217	0.165796			37244_at	UCHL3	ubiquitin carboxyl-terminal esterase L3 (ubiquitin thiolesterase)	-0.931327	3.54491e-05	0.00089815	-0.441853	0.0164604	0.151287
36690_at	NR3C1	nuclear receptor subfamily 3, group C, member 1 (glucocorticoid receptor)	1.12843	1.361e-05	0.000452176	0.166732	0.232587	0.46018			37724_at	MYC	v-myc myelocytomatosis viral oncogene homolog (avian)	-0.911438	3.54992e-05	0.00089815	0.304421	0.0601313	0.248266
34755_at	PARP2	poly (ADP-ribose) polymerase 2	1.10049	1.41655e-05	0.000465728	0.252576	0.101125	0.312405			37701_at	RGS2	regulator of G-protein signaling 2, 24kDa	-0.890841	3.56145e-05	0.000899267	-1.5678	1.45402e-06	0.00035302
603_at	NR2C1	nuclear receptor subfamily 2, group C, member 1	1.08098	1.44373e-05	0.000470986	0.3604	0.027472	0.183413			34699_at	0	0	-0.972106	3.66179e-05	0.000920917	0.551539	0.0254261	0.177941
37282_at	MAD2L1	MAD2 mitotic arrest deficient-like 1 (yeast)	2.24296	1.45067e-05	0.000471398	0.883782	0.0123074	0.133489			37698_at	AKAP1	A kinase (PRKA) anchor protein 1	-1.00975	3.71252e-05	0.000931819	0.466365	0.0139753	0.140168
31386_at	AC006548.20 /// AC127391.1 /// AC128677.4 /// AC129778.7 /// IGKV1OR-2 /// IGKV1OR-2 /// IGKV1OR10-1 /// IGKV1OR10-1 /// IGKV1OR2-118 /// IGKV1OR2-118 /// OTTHUMG00000013334 /// OTTHUMG00000066755 /// OTTHUMG00000147349 /// OTTHUMG00000155081 /// OTTHUMG00000155090 /// RP11-15J10.3	NULL /// NULL /// NULL /// NULL /// NULL /// immunoglobulin kappa variable 1/OR-2 (pseudogene) /// immunoglobulin heavy variable 1/OR21-1 (pseudogene) /// NULL /// immunoglobulin kappa variable 1/OR2-118 (pseudogene) /// NULL /// NULL /// NULL /// NULL /// NULL /// NULL /// NULL	1.00761	1.45247e-05	0.000471398	-0.00972107	0.94344	0.970025			38013_at	0	0	-1.09211	3.72721e-05	0.000932565	-0.285493	0.0890452	0.295452
40717_at	CTSL2	cathepsin L2	1.43365	1.46564e-05	0.000474454	0.097856	0.513709	0.708652			38268_at	SLC1A1	solute carrier family 1 (neuronal/epithelial high affinity glutamate transporter, system Xag), member 1	-1.0617	3.7438e-05	0.0009341	-0.495837	0.0115004	0.128489
35699_at	BUB1B	BUB1 mitotic checkpoint serine/threonine kinase B	1.52738	1.52567e-05	0.000490116	0.496121	0.0271485	0.1828			34180_at	ARHGEF10	Rho guanine nucleotide exchange factor (GEF) 10	-0.897842	3.78586e-05	0.000938823	-0.0213445	0.881538	0.940352
40016_g_at	MAST4	microtubule associated serine/threonine kinase family member 4	1.36307	1.59053e-05	0.000507082	-0.0445679	0.80047	0.895758			1890_at	GDF15	growth differentiation factor 15	-0.932704	3.79247e-05	0.000938823	-1.47886	2.99898e-06	0.000582495
39243_s_at	PSIP1	PC4 and SFRS1 interacting protein 1	0.971845	1.60862e-05	0.000511558	0.300316	0.209456	0.43745			39661_s_at	SLC29A2	solute carrier family 29 (nucleoside transporters), member 2	-0.923127	3.84164e-05	0.000945448	0.160855	0.238044	0.466084
1347_at	CDC25B	cell division cycle 25B	1.00579	1.62467e-05	0.000514688	0.80991	0.000419123	0.0193335			1137_at	SLC20A2	solute carrier family 20 (phosphate transporter), member 2	-1.08302	4.04039e-05	0.000969769	-0.441054	0.0168334	0.15267
366_s_at	NEK2	NIMA-related kinase 2	1.07569	1.64064e-05	0.000516535	-0.0403518	0.820777	0.907608			40297_at	STEAP1	six transmembrane epithelial antigen of the prostate 1	-0.864116	4.07159e-05	0.000973557	0.029682	0.822706	0.908203
41815_at	0	0	1.18562	1.72314e-05	0.000541161	-0.464273	0.00591541	0.0929788			41504_s_at	MAF	v-maf musculoaponeurotic fibrosarcoma oncogene homolog (avian)	-1.19659	4.08296e-05	0.00097443	0.230689	0.139894	0.359782
32131_at	DZIP3	DAZ interacting zinc finger protein 3	1.29243	1.73178e-05	0.000542524	0.344828	0.0680892	0.261762			39389_at	CD9	CD9 molecule	-0.939728	4.14543e-05	0.000985613	0.238418	0.205204	0.432938
37979_at	YAP1	Yes-associated protein 1	1.11239	1.78999e-05	0.000553197	0.508003	0.0450487	0.222725			1933_g_at	ABCC5	ATP-binding cassette, sub-family C (CFTR/MRP), member 5	-0.871513	4.1941e-05	0.000995309	0.0863601	0.580133	0.757835
41480_at	RAD51C	RAD51 homolog C (S. cerevisiae)	1.0798	1.79149e-05	0.000553197	0.318275	0.147778	0.369946			39417_at	CDK19	cyclin-dependent kinase 19	-0.917903	4.26719e-05	0.00101076	-0.0205289	0.882181	0.940511
40690_at	CKS2	CDC28 protein kinase regulatory subunit 2	1.07454	1.81165e-05	0.000556497	-0.120849	0.381909	0.601497			585_at	XRCC5	X-ray repair complementing defective repair in Chinese hamster cells 5 (double-strand-break rejoining)	-0.893183	4.34482e-05	0.0010253	-0.317327	0.0864633	0.291626
36014_at	GPR126	G protein-coupled receptor 126	1.17502	1.8551e-05	0.000568462	3.60426	4.91425e-08	2.6975e-05			36198_at	TOMM20	translocase of outer mitochondrial membrane 20 homolog (yeast)	-0.932336	4.38733e-05	0.0010334	0.123133	0.377795	0.597852
38414_at	CDC20	cell division cycle 20	1.37949	1.90857e-05	0.000580037	-0.200273	0.207788	0.435479			41755_at	COBLL1	cordon-bleu WH2 repeat protein-like 1	-0.992223	4.40612e-05	0.00103396	0.162865	0.342938	0.565959
1038_s_at	IFNGR1	interferon gamma receptor 1	1.00247	2.05565e-05	0.000611714	0.507043	0.00580666	0.0922424			37441_at	LIPT1	lipoyltransferase 1	-1.31903	4.42351e-05	0.00103606	0.256559	0.0974345	0.308453
1824_s_at	PCNA	proliferating cell nuclear antigen	0.970132	2.05923e-05	0.000611714	0.348811	0.0240689	0.173201			33375_at	MYO6	myosin VI	-0.858024	4.43148e-05	0.00103606	-0.497309	0.0122929	0.133446
39931_at	DYRK3	dual-specificity tyrosine-(Y)-phosphorylation regulated kinase 3	1.07842	2.06694e-05	0.000612562	0.713171	0.00079189	0.0300932			40587_s_at	EEF1E1	eukaryotic translation elongation factor 1 epsilon 1	-1.07754	4.45357e-05	0.0010393	-0.367759	0.0321847	0.194407
38074_at	AP3S1	adaptor-related protein complex 3, sigma 1 subunit	1.0399	2.08497e-05	0.000616457	0.326114	0.0955633	0.305827			39595_at	RWDD2A	RWD domain containing 2A	-0.994022	4.50831e-05	0.0010482	-0.31734	0.0368581	0.20614
1102_s_at	NR3C1	nuclear receptor subfamily 3, group C, member 1 (glucocorticoid receptor)	1.18251	2.10844e-05	0.00062049	-0.233448	0.140979	0.36098			36864_at	PEX3	peroxisomal biogenesis factor 3	-1.08323	4.56165e-05	0.00105671	0.177937	0.204236	0.432151
1721_g_at	MAD2L1	MAD2 mitotic arrest deficient-like 1 (yeast)	1.90068	2.13428e-05	0.000626635	0.404873	0.164075	0.389077			32609_at	HIST2H2AA3 /// HIST2H2AA4	histone cluster 2, H2aa3 /// histone cluster 2, H2aa4	-1.32396	4.60521e-05	0.00106413	-0.0926131	0.568117	0.748771
35922_at	SYCP2	synaptonemal complex protein 2	1.17767	2.37655e-05	0.000679338	-0.252231	0.149291	0.371609			34199_at	SEC24A	SEC24 family, member A (S. cerevisiae)	-1.31453	4.6244e-05	0.00106538	0.314069	0.148372	0.370699
31832_at	TMEM194A	transmembrane protein 194A	1.07576	2.41318e-05	0.00068618	-0.100926	0.565246	0.746858			39806_at	0	0	-0.976561	4.66349e-05	0.00107243	-0.0500472	0.725741	0.852482
41635_at	WTAP	Wilms tumor 1 associated protein	0.929409	2.42739e-05	0.000687406	0.330371	0.0331264	0.196631			35704_at	PLA2G16	phospholipase A2, group XVI	-1.1135	4.75937e-05	0.00109249	-0.474813	0.00848799	0.109248
34728_g_at	AHCYL1	adenosylhomocysteinase-like 1	1.20633	2.42838e-05	0.000687406	0.736529	0.00330982	0.0708246			39507_at	0	0	-0.972854	4.79527e-05	0.00109448	0.0944281	0.531565	0.721312
38622_at	MTG1	mitochondrial ribosome-associated GTPase 1	1.01334	2.5064e-05	0.000702229	0.0919092	0.511856	0.707348			31690_at	GLUD2	glutamate dehydrogenase 2	-0.922017	4.80179e-05	0.00109448	0.453757	0.0104002	0.121032
1990_g_at	BRCA2	breast cancer 2, early onset	1.41133	2.50856e-05	0.000702229	-0.271996	0.0820108	0.28595			296_at	TUBB2A	tubulin, beta 2A class IIa	-0.971504	4.80273e-05	0.00109448	0.409709	0.0142699	0.141484
32222_at	NFATC2IP	nuclear factor of activated T-cells, cytoplasmic, calcineurin-dependent 2 interacting protein	1.03734	2.52055e-05	0.000704026	0.210433	0.142784	0.362924			263_g_at	AMD1	adenosylmethionine decarboxylase 1	-0.862846	5.0012e-05	0.00113358	0.238224	0.126441	0.343517
36133_at	DSP	desmoplakin	1.1761	2.53834e-05	0.000705955	0.185881	0.344198	0.567149			32113_at	AIM1	absent in melanoma 1	-0.861903	5.0245e-05	0.00113682	-0.172356	0.252154	0.479592
37197_s_at	0	0	0.915922	2.77093e-05	0.000757208	0.334553	0.0405245	0.214538			35762_at	FBXO28	F-box protein 28	-1.09293	5.07314e-05	0.00114577	-0.45684	0.0353561	0.202161
32702_at	TROAP	trophinin associated protein	1.02081	2.83846e-05	0.000767356	0.003337	0.979746	0.989293			41834_g_at	JTB	jumping translocation breakpoint	-0.974139	5.10472e-05	0.00114784	0.052268	0.771107	0.880727
33145_at	FANCA	Fanconi anemia, complementation group A	0.943685	2.87538e-05	0.000774024	-0.0134845	0.925478	0.960947			36658_at	DHCR24	24-dehydrocholesterol reductase	-0.873406	5.13776e-05	0.00115212	-0.0873919	0.603646	0.774298
33724_at	BRCA1	breast cancer 1, early onset	1.17475	2.88977e-05	0.000776241	0.171274	0.248072	0.475468			33441_at	0	0	-0.960791	5.27107e-05	0.00117161	-0.447672	0.00848716	0.109248
38152_at	VWA5A	von Willebrand factor A domain containing 5A	0.968204	2.94785e-05	0.00079016	-0.232812	0.188602	0.415841			1005_at	DUSP1	dual specificity phosphatase 1	-0.853817	5.39768e-05	0.00119179	-0.0367267	0.783596	0.886221
354_s_at	RECQL	RecQ protein-like (DNA helicase Q1-like)	1.47849	3.00351e-05	0.000801677	0.301877	0.146948	0.368985			38764_at	DICER1	dicer 1, ribonuclease type III	-0.884972	5.41095e-05	0.00119179	0.568638	0.00900824	0.11238
34697_at	LRP6	low density lipoprotein receptor-related protein 6	1.13367	3.03429e-05	0.000805972	0.0705031	0.603677	0.774298			32043_at	STC2	stanniocalcin 2	-0.976533	5.41147e-05	0.00119179	-0.178579	0.254139	0.480942
38033_at	0	0	1.21495	3.03555e-05	0.000805972	0.333795	0.138438	0.358151			442_at	HSP90B1 /// MIR3652	heat shock protein 90kDa beta (Grp94), member 1 /// microRNA 3652	-0.885692	5.56314e-05	0.00121735	0.501198	0.00471419	0.0829823
33102_at	ADD3	adducin 3 (gamma)	0.976782	3.03875e-05	0.000805972	0.121002	0.453255	0.663306			34800_at	LRIG1	leucine-rich repeats and immunoglobulin-like domains 1	-0.862331	5.56367e-05	0.00121735	-0.16125	0.293665	0.518462
1236_s_at	NF1	neurofibromin 1	0.929438	3.14521e-05	0.000825536	-0.0905059	0.495294	0.696645			39563_at	MIA3	melanoma inhibitory activity family, member 3	-0.924325	5.68494e-05	0.0012332	0.163369	0.243967	0.472343
998_s_at	IL1R2	interleukin 1 receptor, type II	1.03614	3.22244e-05	0.000838832	-0.336471	0.0469766	0.22628			1532_g_at	N4BP2L2	NEDD4 binding protein 2-like 2	-0.957118	5.72931e-05	0.00123925	0.18159	0.209622	0.43758
1638_at	ETV6	ets variant 6	0.933418	3.28476e-05	0.000850127	0.106379	0.509502	0.706398			818_s_at	ATRX	alpha thalassemia/mental retardation syndrome X-linked	-0.882726	5.73244e-05	0.00123925	0.130334	0.489318	0.691785
38610_s_at	KRT10	keratin 10	0.89167	3.28603e-05	0.000850127	0.509942	0.00374451	0.075158			39812_at	MRPL12	mitochondrial ribosomal protein L12	-0.860254	5.84788e-05	0.00126204	-0.0807946	0.558053	0.741397
1463_at	PTPN12	protein tyrosine phosphatase, non-receptor type 12	1.23092	3.36739e-05	0.000865852	0.766379	0.000781528	0.0298994			36127_g_at	COASY	CoA synthase	-1.02826	6.01644e-05	0.0012935	0.175602	0.203332	0.431151
36326_at	NHLH2	nescient helix loop helix 2	0.945034	3.39456e-05	0.000869295	-0.151443	0.370351	0.590856			40509_at	ETFA	electron-transfer-flavoprotein, alpha polypeptide	-0.868598	6.14591e-05	0.00131512	0.299696	0.0731048	0.270216
34757_at	PARP2	poly (ADP-ribose) polymerase 2	1.26853	3.54772e-05	0.00089815	0.220408	0.141157	0.36098			41706_at	AMACR /// C1QTNF3 /// C1QTNF3-AMACR	alpha-methylacyl-CoA racemase /// C1q and tumor necrosis factor related protein 3 /// C1QTNF3-AMACR readthrough	-0.890082	6.36338e-05	0.00135935	-0.680285	0.000908988	0.0326951
41416_at	FGL1	fibrinogen-like 1	1.38888	3.59497e-05	0.000905917	-0.0166101	0.899302	0.948116			37961_at	PIK3R3	phosphoinositide-3-kinase, regulatory subunit 3 (gamma)	-0.833754	6.54058e-05	0.00138781	-0.478687	0.00762121	0.104036
160043_at	MYBL1	v-myb myeloblastosis viral oncogene homolog (avian)-like 1	1.15782	3.73026e-05	0.000932565	0.16062	0.407609	0.624803			1973_s_at	MYC	v-myc myelocytomatosis viral oncogene homolog (avian)	-0.839727	6.56478e-05	0.00139061	0.107803	0.446051	0.6568
37899_at	TYMS	thymidylate synthetase	0.894525	3.79079e-05	0.000938823	0.26757	0.0848557	0.290166			34819_at	CD164	CD164 molecule, sialomucin	-0.911118	6.57584e-05	0.00139062	0.129204	0.476819	0.681568
36041_at	EXO1	exonuclease 1	0.967511	3.82764e-05	0.000945448	-0.0343564	0.79583	0.893177			39669_at	ANXA9	annexin A9	-0.853407	6.59462e-05	0.00139226	-0.329058	0.0524172	0.236345
33452_at	PLAT	plasminogen activator, tissue	1.0028	3.84386e-05	0.000945448	-0.089247	0.500307	0.699876			32444_at	ATP6V0E2	ATPase, H+ transporting V0 subunit e2	-0.917101	6.75485e-05	0.00141897	-0.188124	0.238806	0.467068
36596_r_at	GATM	glycine amidinotransferase (L-arginine:glycine amidinotransferase)	1.50218	3.84919e-05	0.000945448	-0.127619	0.370554	0.590985			41359_at	PKP3	plakophilin 3	-0.944166	6.85611e-05	0.00143546	-0.25325	0.12172	0.337073
419_at	MKI67	antigen identified by monoclonal antibody Ki-67	0.932148	3.88073e-05	0.000951344	-0.190122	0.230366	0.457762			40437_at	0	0	-0.893315	7.06924e-05	0.00147764	0.149309	0.3002	0.524064
31845_at	ELF4	E74-like factor 4 (ets domain transcription factor)	0.98202	3.88894e-05	0.000951509	0.608268	0.00552255	0.090197			37035_at	SERP1	stress-associated endoplasmic reticulum protein 1	-1.04754	7.18308e-05	0.00149401	0.471779	0.0485812	0.229629
34683_at	CELF1	CUGBP, Elav-like family member 1	1.02074	3.9069e-05	0.000952224	0.687136	0.000637565	0.0257165			41250_at	AIMP2	aminoacyl tRNA synthetase complex-interacting multifunctional protein 2	-0.832842	7.30857e-05	0.00151411	0.0639169	0.626033	0.788808
39374_at	GTSE1	G-2 and S-phase expressed 1	1.14671	3.91114e-05	0.000952224	-0.273484	0.0736312	0.271573			38748_at	ADARB1	adenosine deaminase, RNA-specific, B1	-1.03827	7.3157e-05	0.00151411	0.102735	0.442626	0.654035
653_at	RFC5	replication factor C (activator 1) 5, 36.5kDa	1.10583	3.91788e-05	0.000952224	0.349731	0.0267976	0.18199			40548_at	BICD1	bicaudal D homolog 1 (Drosophila)	-0.844474	7.37444e-05	0.0015188	-0.185565	0.29447	0.519337
41061_at	HIP1	huntingtin interacting protein 1	1.08531	3.92203e-05	0.000952224	0.659993	0.00113182	0.0374062			31691_g_at	GLUD1	glutamate dehydrogenase 1	-0.961741	7.53574e-05	0.00154748	0.493311	0.00404626	0.0784682
172_at	INPP5D	inositol polyphosphate-5-phosphatase, 145kDa	0.930511	3.95795e-05	0.0009591	-0.335696	0.0653639	0.256921			37929_at	CADM1	cell adhesion molecule 1	-0.808675	7.67921e-05	0.00156371	-0.0143167	0.914904	0.956446
37897_s_at	TFF3	trefoil factor 3 (intestinal)	1.19071	3.96577e-05	0.000959154	0.456534	0.0157371	0.148048			36650_at	CCND2	cyclin D2	-0.88954	7.87786e-05	0.00159644	0.213429	0.243635	0.472125
35872_at	PDE3B	phosphodiesterase 3B, cGMP-inhibited	1.02467	3.99776e-05	0.000965042	-0.372899	0.0192914	0.160716			37276_at	IQGAP2	IQ motif containing GTPase activating protein 2	-0.871209	8.0336e-05	0.00162539	-0.893291	0.000304336	0.0154307
41149_at	LOC81691	exonuclease NEF-sp	0.982742	4.01862e-05	0.000968227	-0.273587	0.0623521	0.252014			34696_at	HIBCH	3-hydroxyisobutyryl-CoA hydrolase	-0.865429	8.25803e-05	0.00166546	0.253159	0.33249	0.555441
1775_at	POLA2	polymerase (DNA directed), alpha 2, accessory subunit	0.882803	4.06542e-05	0.000973557	-0.17938	0.200499	0.42793			34996_at	TMPRSS2	transmembrane protease, serine 2	-0.815663	8.29908e-05	0.00167107	-0.0930899	0.561919	0.74441
37484_at	ITGA1	integrin, alpha 1	1.01075	4.1306e-05	0.00098394	-0.0597918	0.736786	0.859141			36626_at	HSD17B4	hydroxysteroid (17-beta) dehydrogenase 4	-0.868275	8.31432e-05	0.00167147	0.347472	0.0897229	0.296104
490_g_at	MUTYH	mutY homolog (E. coli)	0.881383	4.31199e-05	0.00101945	0.0829329	0.552551	0.737127			38473_at	TARS	threonyl-tRNA synthetase	-0.939571	8.33018e-05	0.00167199	0.0898332	0.596832	0.769978
38805_at	TGIF1	TGFB-induced factor homeobox 1	0.944818	4.55679e-05	0.00105671	0.60638	0.00325865	0.0704158			1924_at	CCNH	cyclin H	-0.85177	8.42192e-05	0.00168505	0.140003	0.301314	0.525064
41246_at	SERPINE2	serpin peptidase inhibitor, clade E (nexin, plasminogen activator inhibitor type 1), member 2	0.925894	4.79713e-05	0.00109448	-0.360068	0.0335908	0.19828			35336_at	SUN2	Sad1 and UNC84 domain containing 2	-0.791068	8.48161e-05	0.00169053	-0.191417	0.191193	0.418746
37819_at	MDM1	Mdm1 nuclear protein homolog (mouse)	1.09472	4.91208e-05	0.00111739	1.60026	2.0008e-05	0.00215898			40250_at	KRR1	KRR1, small subunit (SSU) processome component, homolog (yeast)	-0.845015	8.48781e-05	0.00169053	0.14541	0.464374	0.672299
36021_at	0	0	0.888707	4.99266e-05	0.00113358	-0.447871	0.0137642	0.139844			1072_g_at	GATA2	GATA binding protein 2	-0.831434	8.48948e-05	0.00169053	-0.263264	0.171141	0.396014
35275_at	0	0	0.983803	5.10713e-05	0.00114784	0.0440219	0.787772	0.889074			32554_s_at	TBL1X	transducin (beta)-like 1X-linked	-0.879749	8.60708e-05	0.00171125	0.0621407	0.665223	0.81333
953_g_at	FKBP1A	FK506 binding protein 1A, 12kDa	0.875014	5.1096e-05	0.00114784	0.490462	0.00584303	0.0924033			33270_i_at	DMXL1	Dmx-like 1	-1.47153	8.68634e-05	0.00171822	-0.104593	0.441953	0.653829
966_at	RAD54L	RAD54-like (S. cerevisiae)	1.13865	5.19223e-05	0.00116065	0.0911162	0.518174	0.711606			36460_at	POLR1C	polymerase (RNA) I polypeptide C, 30kDa	-0.815161	8.72978e-05	0.00171822	0.0454814	0.761497	0.875264
1607_at	CDKN2B	cyclin-dependent kinase inhibitor 2B (p15, inhibits CDK4)	0.847606	5.19419e-05	0.00116065	0.0721572	0.6517	0.804273			32822_at	0	solute carrier family 25 (mitochondrial carrier	-0.844856	8.75808e-05	0.00171871	0.00896833	0.947904	0.972529
41639_at	NCAPH	non-SMC condensin I complex, subunit H	0.961921	5.23468e-05	0.00116763	-0.0958451	0.580216	0.757835			37559_at	MTERFD2	MTERF domain containing 2	-0.855538	8.79077e-05	0.00171981	-0.12569	0.383226	0.602669
41700_at	F2R	coagulation factor II (thrombin) receptor	1.14291	5.26326e-05	0.00117161	0.495908	0.067541	0.260926			39681_at	ZBTB16	zinc finger and BTB domain containing 16	-0.967901	8.80033e-05	0.00171981	-0.444195	0.0211418	0.16517
2086_s_at	TYRO3	TYRO3 protein tyrosine kinase	1.02042	5.35084e-05	0.00118725	0.511468	0.00351896	0.0727118			38630_at	0	0	-0.839773	9.09703e-05	0.00176319	0.110783	0.458074	0.667533
32215_i_at	RHOBTB3	Rho-related BTB domain containing 3	1.2198	5.41851e-05	0.00119179	0.622549	0.0216061	0.165963			38781_at	GSTA1 /// GSTA2	glutathione S-transferase alpha 1 /// glutathione S-transferase alpha 2	-0.783856	9.09784e-05	0.00176319	-0.108817	0.482058	0.686339
36619_r_at	ID1	inhibitor of DNA binding 1, dominant negative helix-loop-helix protein	0.887859	5.50962e-05	0.00120972	0.136586	0.344464	0.567488			35183_at	ABCA3	ATP-binding cassette, sub-family A (ABC1), member 3	-0.781511	9.10628e-05	0.00176319	-0.466814	0.010239	0.120025
35352_at	ARNT2	aryl-hydrocarbon receptor nuclear translocator 2	1.03854	5.64279e-05	0.0012304	0.114957	0.502717	0.702157			39943_at	ORC2	origin recognition complex, subunit 2	-0.830752	9.13617e-05	0.00176367	0.568276	0.00893081	0.111746
31852_at	0	0	0.879325	5.67796e-05	0.0012332	-0.00413234	0.977482	0.988159			40758_at	ICT1	immature colon carcinoma transcript 1	-0.898061	9.19403e-05	0.00177213	-0.296483	0.0585702	0.245257
40099_at	ARHGEF2	Rho/Rac guanine nucleotide exchange factor (GEF) 2	0.859473	5.68264e-05	0.0012332	1.82721	6.6422e-07	0.000205418			41738_at	CALD1	caldesmon 1	-0.77996	9.26583e-05	0.00178325	0.670404	0.0761711	0.275388
32535_at	FBN1	fibrillin 1	0.853914	5.86209e-05	0.00126295	0.574113	0.00167617	0.0472359			41384_at	RIPK2	receptor-interacting serine-threonine kinase 2	-1.03286	9.50509e-05	0.00182651	0.292011	0.228172	0.455731
1782_s_at	STMN1	stathmin 1	0.830837	6.0244e-05	0.0012935	0.152885	0.270381	0.495149			40201_at	DDC	dopa decarboxylase (aromatic L-amino acid decarboxylase)	-0.783009	9.57395e-05	0.00183695	-0.112274	0.419833	0.636432
38331_at	RIT1	Ras-like without CAAX 1	0.921019	6.06257e-05	0.00129949	0.788407	0.000224769	0.0129125			41172_at	RDH11	retinol dehydrogenase 11 (all-trans/9-cis/11-cis)	-0.906179	9.83443e-05	0.00187133	-0.0368318	0.79053	0.890475
38571_at	FGFR1OP	FGFR1 oncogene partner	0.917698	6.38619e-05	0.00136192	-0.0228644	0.891331	0.944921			34885_at	SYNGR2	synaptogyrin 2	-0.888493	9.85692e-05	0.00187133	-0.174036	0.209433	0.43745
AFFX-M27830_M_at	---	---	0.815498	6.49824e-05	0.00138348	-0.363952	0.0216467	0.165963			37723_at	CCNG2	cyclin G2	-1.0231	0.000101017	0.0019092	-0.298882	0.352149	0.574551
265_s_at	SELE	selectin E	0.946447	6.52541e-05	0.00138692	0.0719553	0.658565	0.809343			37639_at	HPN	hepsin	-0.886914	0.000102258	0.00192688	-0.144354	0.330524	0.553577
40271_at	NUP93	nucleoporin 93kDa	0.916988	6.61969e-05	0.00139522	-0.105575	0.433418	0.647258			36977_at	NAPA	N-ethylmaleimide-sensitive factor attachment protein, alpha	-0.783108	0.000102925	0.00193656	-0.118644	0.493247	0.695092
39930_at	EPHB6	EPH receptor B6	0.866349	6.70532e-05	0.00141091	2.56615	4.06019e-08	2.33e-05			39357_at	EMG1	EMG1 N1-specific pseudouridine methyltransferase	-0.807634	0.000103905	0.00195209	0.226864	0.150264	0.372341
37913_at	DHFR	dihydrofolate reductase	0.957041	6.76675e-05	0.00141911	0.244067	0.0989724	0.310162			38218_at	GCNT1	glucosaminyl (N-acetyl) transferase 1, core 2	-0.960818	0.000105709	0.00198009	0.386791	0.0192189	0.160581
1054_at	RFC4	replication factor C (activator 1) 4, 37kDa	0.967593	7.09664e-05	0.00148091	0.507142	0.00737905	0.10294			35579_at	EXPH5	exophilin 5	-0.872888	0.000106661	0.00199495	0.024297	0.898327	0.947404
31853_at	EED	embryonic ectoderm development	0.900015	7.13404e-05	0.00148626	0.294877	0.0532114	0.237551			37971_at	0	0	-0.903312	0.000107205	0.00200216	0.320055	0.252771	0.47994
38854_at	CEP135	centrosomal protein 135kDa	0.846981	7.36552e-05	0.0015188	-0.0826521	0.558338	0.741456			35487_at	BRDT	bromodomain, testis-specific	-1.38484	0.000107857	0.00201137	-0.0964536	0.523043	0.716028
37637_at	RGS3	regulator of G-protein signaling 3	0.991068	7.3683e-05	0.0015188	-0.144359	0.48967	0.69205			38474_at	CBS	cystathionine-beta-synthase	-0.865551	0.000108554	0.00202139	0.187408	0.176392	0.402652
38148_at	CRY1	cryptochrome 1 (photolyase-like)	1.00017	7.5442e-05	0.00154748	0.573926	0.0109167	0.124857			35575_f_at	---	---	-0.793842	0.000111022	0.00206126	-0.362678	0.0235357	0.171736
32696_at	PBX3	pre-B-cell leukemia homeobox 3	0.82645	7.56226e-05	0.00154748	0.0149647	0.927069	0.9616			38659_at	SHOC2	soc-2 suppressor of clear homolog (C. elegans)	-0.891414	0.000111603	0.00206596	0.37131	0.115323	0.329178
35428_g_at	LRRC48	leucine rich repeat containing 48	0.924263	7.56271e-05	0.00154748	-0.115977	0.386442	0.60584			40049_at	DAPK1	death-associated protein kinase 1	-1.13533	0.00011431	0.00210341	-0.510239	0.00678498	0.0993346
39225_at	AGPS	alkylglycerone phosphate synthase	0.840538	7.61168e-05	0.00155498	0.681265	0.00111261	0.0371607			33741_at	ATP6V1H	ATPase, H+ transporting, lysosomal 50/57kDa, V1 subunit H	-0.808744	0.000114459	0.00210341	-0.065977	0.630327	0.791756
33635_at	GNA13	guanine nucleotide binding protein (G protein), alpha 13	1.01827	7.65113e-05	0.00156051	0.62151	0.00142391	0.0427003			330_s_at	TUBA4A	tubulin, alpha 4a	-0.86177	0.000115614	0.00211848	-0.267689	0.126373	0.343479
41056_at	0	0	0.814233	7.70548e-05	0.00156653	-0.205633	0.260821	0.486246			33353_at	ADCY1	adenylate cyclase 1 (brain)	-0.961134	0.000116741	0.00213294	-0.40311	0.0156897	0.147712
32510_at	AKR7A2	aldo-keto reductase family 7, member A2 (aflatoxin aldehyde reductase)	0.815367	7.78771e-05	0.0015807	0.253019	0.136339	0.355562			35180_at	0	0	-0.929776	0.000117455	0.00214287	0.0823518	0.634708	0.794722
1243_at	DDB2	damage-specific DNA binding protein 2, 48kDa	0.847893	8.10795e-05	0.00163781	-0.275443	0.0674141	0.260834			32611_at	PEBP1	phosphatidylethanolamine binding protein 1	-0.813719	0.000118306	0.00215218	0.0724962	0.615825	0.781543
35233_r_at	CETN3	centrin, EF-hand protein, 3	0.892984	8.63087e-05	0.00171328	0.542453	0.00230424	0.0576054			37117_at	ARHGAP8 /// PRR5-ARHGAP8	Rho GTPase activating protein 8 /// PRR5-ARHGAP8 readthrough	-0.799887	0.000118501	0.0021522	-0.270567	0.100727	0.312032
37037_at	P4HA1	prolyl 4-hydroxylase, alpha polypeptide I	0.834615	8.68556e-05	0.00171822	0.331915	0.0376463	0.207884			33495_at	PPFIA2	protein tyrosine phosphatase, receptor type, f polypeptide (PTPRF), interacting protein (liprin), alpha 2	-0.773902	0.000118709	0.0021522	-0.256462	0.0943207	0.303388
35495_at	GTF2A1	general transcription factor IIA, 1, 19/37kDa	0.823492	8.70361e-05	0.00171822	-0.0986424	0.464284	0.672299			37468_at	JAK2	Janus kinase 2	-0.957856	0.000118818	0.0021522	0.379171	0.0338795	0.198715
34714_at	0	0	0.848455	8.72033e-05	0.00171822	0.559648	0.00542814	0.0894651			35199_at	WDR37	WD repeat domain 37	-0.868973	0.000119215	0.00215629	0.522321	0.0083075	0.108268
1595_at	TEK	TEK tyrosine kinase, endothelial	0.886626	8.73741e-05	0.00171822	-0.239543	0.122111	0.33749			36671_at	ASNS	asparagine synthetase (glutamine-hydrolyzing)	-0.754456	0.000120562	0.00216734	0.30473	0.0504202	0.23301
38114_at	RAD21	RAD21 homolog (S. pombe)	0.785971	8.76712e-05	0.00171871	0.321462	0.163968	0.38897			33763_at	FLJ39739	uncharacterized FLJ39739	-0.812843	0.000120684	0.00216734	-0.268794	0.0716463	0.267938
37416_at	RHOH	ras homolog family member H	0.85545	8.81359e-05	0.00171981	2.70264	1.16888e-08	1.14526e-05			36321_at	0	0	-0.801451	0.000121934	0.00218356	-0.173796	0.269692	0.494462
40454_at	FAT1	FAT atypical cadherin 1	0.875141	8.99504e-05	0.00175251	0.744337	0.00903539	0.11257			1052_s_at	CEBPD	CCAAT/enhancer binding protein (C/EBP), delta	-0.756179	0.000124197	0.00221061	0.340296	0.0337504	0.198613
34170_s_at	PKD2	polycystic kidney disease 2 (autosomal dominant)	0.927065	9.02629e-05	0.00175589	0.436994	0.0453897	0.223015			33173_g_at	SEPT11	septin 11	-0.881857	0.000124271	0.00221061	0.543708	0.0237387	0.172143
34786_at	KDM3A	lysine (K)-specific demethylase 3A	0.92432	9.11971e-05	0.00176319	0.563216	0.00925885	0.113416			33198_at	ARL2BP	ADP-ribosylation factor-like 2 binding protein	-0.881136	0.000124319	0.00221061	-0.143861	0.292794	0.517721
36572_r_at	ARL6IP1	ADP-ribosylation factor-like 6 interacting protein 1	0.931801	9.63395e-05	0.00184286	0.774282	0.0275054	0.183528			32230_at	EIF3I	eukaryotic translation initiation factor 3, subunit I	-0.823855	0.000126498	0.00224619	0.366005	0.0209682	0.164564
32883_at	ZNF160	zinc finger protein 160	0.84754	9.70376e-05	0.0018534	0.383638	0.0166108	0.151823			32236_at	UBE2G2	ubiquitin-conjugating enzyme E2G 2	-0.753064	0.00012854	0.00227797	0.246724	0.0967013	0.307597
34908_at	0	0	0.829157	9.80612e-05	0.00187012	0.0850807	0.554596	0.738818			32143_at	OSR2	odd-skipped related 2 (Drosophila)	-0.834818	0.000128649	0.00227797	0.108943	0.545204	0.731399
1917_at	RAF1	v-raf-1 murine leukemia viral oncogene homolog 1	0.81692	9.84827e-05	0.00187133	-0.0689517	0.604063	0.774544			40103_at	EZR	ezrin	-0.889004	0.000128939	0.0022799	0.236445	0.106489	0.318357
41015_at	PRKAA1	protein kinase, AMP-activated, alpha 1 catalytic subunit	0.825708	9.91783e-05	0.00188007	0.349697	0.0233602	0.171323			38011_at	URI1	URI1, prefoldin-like chaperone	-0.808422	0.000136084	0.00238289	0.178158	0.220441	0.447655
41085_at	POLE2	polymerase (DNA directed), epsilon 2, accessory subunit	0.81891	0.000100044	0.00189363	0.112508	0.398546	0.617229			35789_at	TRAK1	trafficking protein, kinesin binding 1	-0.747924	0.000137607	0.00240622	0.0476489	0.734263	0.857387
36357_at	ERI2	ERI1 exoribonuclease family member 2	0.843272	0.000102189	0.00192688	-0.139904	0.320715	0.543859			39533_at	SLC7A6	solute carrier family 7 (amino acid transporter light chain, y+L system), member 6	-0.789161	0.000139112	0.00242582	-0.181079	0.276168	0.500311
1900_at	RB1	retinoblastoma 1	0.773982	0.000104176	0.00195426	-0.100641	0.463038	0.671474			39247_at	ABCC6 /// ABCC6P1 /// ABCC6P2	ATP-binding cassette, sub-family C (CFTR/MRP), member 6 /// ATP-binding cassette, sub-family C, member 6 pseudogene 1 /// ATP-binding cassette, sub-family C, member 6 pseudogene 2	-1.10307	0.00014039	0.00244119	-0.208694	0.183795	0.410829
31922_i_at	---	---	0.849178	0.000110094	0.00204704	-0.267481	0.125116	0.341995			40422_at	IGFBP2	insulin-like growth factor binding protein 2, 36kDa	-0.941947	0.000140714	0.00244119	-0.214458	0.143913	0.364912
33982_f_at	ZNF43	zinc finger protein 43	0.889187	0.000111239	0.00206225	0.692958	0.0400589	0.213845			35320_at	SLC11A2	solute carrier family 11 (proton-coupled divalent metal ion transporters), member 2	-1.00017	0.000143039	0.0024704	0.39515	0.025841	0.179353
33255_at	NASP	nuclear autoantigenic sperm protein (histone-binding)	0.798202	0.000113066	0.00208974	0.161427	0.266629	0.491577			41709_at	PPFIBP2	PTPRF interacting protein, binding protein 2 (liprin beta 2)	-0.835822	0.000143402	0.00247329	-0.242674	0.109409	0.321809
35694_at	MAP4K4	mitogen-activated protein kinase kinase kinase kinase 4	0.876641	0.000113218	0.00208974	0.14757	0.275804	0.500053			40423_at	EHBP1	EH domain binding protein 1	-0.822057	0.000144896	0.00249565	0.498611	0.00609773	0.0941123
947_at	MCM7	minichromosome maintenance complex component 7	0.799945	0.000113998	0.00210106	0.07319	0.5914	0.765887			36484_at	GALNT3	UDP-N-acetyl-alpha-D-galactosamine:polypeptide N-acetylgalactosaminyltransferase 3 (GalNAc-T3)	-0.771841	0.000148358	0.0025518	-0.12784	0.401751	0.619918
39591_s_at	FGL2	fibrinogen-like 2	0.848393	0.000115206	0.00211406	-0.140707	0.331458	0.554602			39797_at	UBR2	ubiquitin protein ligase E3 component n-recognin 2	-0.950428	0.000149091	0.00256091	0.0790311	0.670553	0.816917
32661_s_at	MDC1	mediator of DNA-damage checkpoint 1	0.882154	0.000116003	0.00212251	0.126903	0.355503	0.577709			36159_s_at	PRNP	prion protein	-0.794246	0.000154622	0.00264512	0.119866	0.499959	0.699621
34910_s_at	0	0	0.845936	0.000118137	0.00215218	0.400277	0.0178222	0.156134			32365_at	LUZP2	leucine zipper protein 2	-0.738453	0.000156755	0.0026762	-0.332178	0.0784033	0.279301
1284_at	PRKD3	protein kinase D3	0.947134	0.000119881	0.00216213	0.0346669	0.79166	0.89102			41754_at	LRPPRC	leucine-rich pentatricopeptide repeat containing	-0.804945	0.000156862	0.0026762	-0.0545541	0.686077	0.82729
36139_at	0	0	0.75268	0.000120267	0.002166	0.179736	0.218455	0.445917			40022_at	FKTN	fukutin	-0.811661	0.000160007	0.00271517	0.0971378	0.550506	0.735309
41816_at	CARD10	caspase recruitment domain family, member 10	0.761682	0.00012144	0.00217781	0.522013	0.00763304	0.104036			37297_at	0	0	-0.743836	0.000160625	0.00271835	0.0268913	0.840892	0.91792
38164_at	RPGR	retinitis pigmentosa GTPase regulator	0.750119	0.0001241	0.00221061	0.204244	0.229655	0.457391			33399_at	SPTSSA	serine palmitoyltransferase, small subunit A	-0.80014	0.000164562	0.0027655	0.247986	0.128577	0.346337
651_at	RPA3	replication protein A3, 14kDa	0.820184	0.000124153	0.00221061	-0.047111	0.738354	0.859858			39164_at	ARIH2	ariadne homolog 2 (Drosophila)	-0.75282	0.000164724	0.0027655	-0.0174847	0.898776	0.94772
40679_at	SLC6A12	solute carrier family 6 (neurotransmitter transporter, betaine/GABA), member 12	0.828435	0.000129166	0.00228072	-0.332478	0.0397465	0.213259			35294_at	TROVE2	TROVE domain family, member 2	-0.7889	0.000164975	0.0027655	0.47388	0.00494538	0.0847119
35488_at	SNAPC1	small nuclear RNA activating complex, polypeptide 1, 43kDa	1.10409	0.000132198	0.002331	0.813421	0.00283193	0.0646531			32544_s_at	RSU1	Ras suppressor protein 1	-0.748418	0.000167873	0.00280556	0.153385	0.286343	0.510172
40568_at	ATP6V1B2	ATPase, H+ transporting, lysosomal 56/58kDa, V1 subunit B2	1.13742	0.000134067	0.00236067	0.191181	0.405054	0.622951			37281_at	PIEZO1	piezo-type mechanosensitive ion channel component 1	-0.965302	0.000171809	0.00286159	0.143928	0.434288	0.647587
32480_at	HOXC4	homeobox C4	0.932973	0.000134407	0.00236336	1.27001	0.000795701	0.0300932			39823_at	DCAF8	DDB1 and CUL4 associated factor 8	-0.717317	0.00017467	0.00289778	0.141298	0.324478	0.548167
38230_at	EPAS1	endothelial PAS domain protein 1	0.843248	0.000135544	0.00238004	0.232128	0.147501	0.369852			34737_at	COG5	component of oligomeric golgi complex 5	-1.02956	0.000176697	0.00291805	0.520372	0.0151615	0.145818
38637_at	LOX	lysyl oxidase	1.06253	0.000135776	0.00238079	-0.207861	0.156658	0.379687			39005_s_at	LTN1	listerin E3 ubiquitin protein ligase 1	-1.04185	0.000176816	0.00291805	0.124408	0.631179	0.792111
36053_at	CDKN2C	cyclin-dependent kinase inhibitor 2C (p18, inhibits CDK4)	0.7861	0.000138509	0.00241864	-0.316211	0.0424172	0.216809			33849_at	NAMPT	nicotinamide phosphoribosyltransferase	-0.752444	0.000180757	0.00296131	-0.0422685	0.748136	0.866256
31865_at	DBF4	DBF4 homolog (S. cerevisiae)	0.804302	0.000140032	0.0024385	0.164372	0.456975	0.666818			39876_at	ENTPD6	ectonucleoside triphosphate diphosphohydrolase 6 (putative)	-0.875103	0.000182504	0.00297689	0.359761	0.0460742	0.22485
38885_at	DNA2	DNA replication helicase/nuclease 2	0.840476	0.000140767	0.00244119	0.0663684	0.653492	0.805304			40598_at	STARD5	StAR-related lipid transfer (START) domain containing 5	-0.724153	0.000184151	0.00299987	-0.311247	0.0542442	0.239016
35380_at	TEAD1	TEA domain family member 1 (SV40 transcriptional enhancer factor)	0.957665	0.000142496	0.00246778	0.399765	0.0152663	0.145818			41349_at	PSEN2	presenilin 2 (Alzheimer disease 4)	-0.840243	0.000186995	0.00303837	-0.352707	0.0354091	0.202279
33290_at	INPP5B	inositol polyphosphate-5-phosphatase, 75kDa	0.825466	0.000142884	0.0024704	0.0217535	0.871393	0.934673			1644_at	EIF3I	eukaryotic translation initiation factor 3, subunit I	-0.82462	0.000189285	0.00307162	0.246033	0.170796	0.395736
32287_s_at	KLRC1 /// KLRC2 /// KLRC3	killer cell lectin-like receptor subfamily C, member 1 /// killer cell lectin-like receptor subfamily C, member 2 /// killer cell lectin-like receptor subfamily C, member 3	0.802221	0.000152779	0.0026207	-0.186741	0.214493	0.442263			40461_at	ZHX3	zinc fingers and homeoboxes 3	-0.971637	0.000190118	0.00308056	-0.200234	0.163681	0.388751
32445_at	PAFAH1B2	platelet-activating factor acetylhydrolase 1b, catalytic subunit 2 (30kDa)	0.78458	0.000153851	0.00263551	0.055816	0.714352	0.845026			35317_at	MGEA5	meningioma expressed antigen 5 (hyaluronidase)	-0.861303	0.000192102	0.00310536	0.180758	0.279187	0.503187
40355_at	WDHD1	WD repeat and HMG-box DNA binding protein 1	0.814048	0.000157595	0.00268507	0.17716	0.360932	0.582334			41807_at	NACC2	NACC family member 2, BEN and BTB (POZ) domain containing	-0.766229	0.000192928	0.00311166	-0.205275	0.145197	0.366565
1424_s_at	YWHAH	tyrosine 3-monooxygenase/tryptophan 5-monooxygenase activation protein, eta polypeptide	0.848434	0.00015942	0.00271247	0.119206	0.416524	0.633187			35494_at	PANK3	pantothenate kinase 3	-0.792957	0.00019322	0.00311166	0.411273	0.026198	0.180505
40100_at	ARHGEF2	Rho/Rac guanine nucleotide exchange factor (GEF) 2	0.738724	0.000159633	0.00271247	1.22313	9.7242e-06	0.00127883			39147_g_at	ATRX	alpha thalassemia/mental retardation syndrome X-linked	-0.853013	0.000194169	0.00312278	-0.00165714	0.992713	0.996106
37058_at	UGT2B4	UDP glucuronosyltransferase 2 family, polypeptide B4	0.774355	0.000160461	0.00271835	-0.182824	0.230546	0.457762			32785_at	EIF3A	eukaryotic translation initiation factor 3, subunit A	-0.860805	0.000196671	0.00315099	-0.0879045	0.530856	0.720729
31542_at	FLG	filaggrin	0.890451	0.000164078	0.0027655	-0.241597	0.114133	0.328231			33136_at	UBE2I	ubiquitin-conjugating enzyme E2I	-0.717081	0.000199348	0.00318579	-0.599198	0.0018181	0.049626
748_s_at	MXI1	MAX interactor 1, dimerization protein	0.84283	0.000164942	0.0027655	0.0987074	0.532247	0.721764			39132_at	SMARCA5	SWI/SNF related, matrix associated, actin dependent regulator of chromatin, subfamily a, member 5	-0.809577	0.000199732	0.00318789	0.127139	0.428634	0.643739
37926_at	KLF5	Kruppel-like factor 5 (intestinal)	0.770258	0.000165051	0.0027655	-0.0392814	0.776887	0.882664			35771_at	DEAF1	DEAF1 transcription factor	-0.784581	0.000200921	0.00320282	0.340423	0.0450209	0.222725
38871_at	BCL10	B-cell CLL/lymphoma 10	1.05987	0.000165163	0.0027655	2.35276	3.41831e-07	0.000123934			1741_s_at	IGFBP2	insulin-like growth factor binding protein 2, 36kDa	-0.820105	0.000201902	0.00321037	-0.220411	0.185724	0.412423
1249_at	GAB1	GRB2-associated binding protein 1	0.847886	0.000168	0.00280556	-0.328357	0.0588532	0.246197			918_at	ABCA2	ATP-binding cassette, sub-family A (ABC1), member 2	-0.904784	0.000203142	0.003226	0.0348242	0.813139	0.903287
35883_at	SPIB	Spi-B transcription factor (Spi-1/PU.1 related)	0.841054	0.000171246	0.00285599	-0.121428	0.374712	0.594798			33906_at	SSSCA1	Sjogren syndrome/scleroderma autoantigen 1	-1.02986	0.000205592	0.00325671	-0.0316437	0.82265	0.908203
37887_at	CHEK2	checkpoint kinase 2	0.875643	0.000173709	0.00288848	-0.169885	0.219866	0.447426			36757_at	HIST1H3H	histone cluster 1, H3h	-0.989368	0.000205929	0.00325797	-0.155977	0.255193	0.481411
40724_at	ZNF200	zinc finger protein 200	0.719919	0.000173881	0.00288848	-0.0542262	0.684	0.825839			1234_at	EPHA3	EPH receptor A3	-0.785086	0.000209212	0.00329943	-0.556364	0.016829	0.15267
36634_at	BTG2	BTG family, member 2	0.765491	0.000174978	0.00289909	-0.0431902	0.784655	0.886784			39611_at	EFNA5	ephrin-A5	-0.775793	0.000209334	0.00329943	-0.0300627	0.821389	0.907742
33334_at	ACYP1	acylphosphatase 1, erythrocyte (common) type	0.894037	0.000176463	0.00291805	0.315125	0.0663411	0.259192			33708_at	SLC43A1	solute carrier family 43, member 1	-0.707123	0.000210925	0.00332036	-0.304034	0.0820037	0.28595
317_at	LGMN	legumain	0.737275	0.000177873	0.00292783	0.653999	0.00110642	0.0371503			40202_at	KLF9	Kruppel-like factor 9	-0.815123	0.00021162	0.00332301	0.0856449	0.58031	0.757878
40522_at	GLUL	glutamate-ammonia ligase	0.773045	0.000179783	0.00295542	0.29847	0.059266	0.247187			38403_at	LAMP2	lysosomal-associated membrane protein 2	-0.957028	0.000214421	0.00335865	0.507058	0.00985377	0.117473
41200_at	SCARB1	scavenger receptor class B, member 1	0.862339	0.000180233	0.00295896	0.0687398	0.60303	0.773862			38267_at	SLC1A1	solute carrier family 1 (neuronal/epithelial high affinity glutamate transporter, system Xag), member 1	-0.86607	0.000215788	0.00337168	-0.245829	0.108731	0.320564
39960_at	COQ2	coenzyme Q2 4-hydroxybenzoate polyprenyltransferase	0.872995	0.000180993	0.00296131	-0.170286	0.280913	0.504701			32606_at	BASP1	brain abundant, membrane attached signal protein 1	-1.0132	0.000219044	0.00341833	-0.102141	0.624781	0.788
39154_at	GADD45G	growth arrest and DNA-damage-inducible, gamma	0.836452	0.0001812	0.00296131	-0.200858	0.200162	0.427732			38685_at	STX12	syntaxin 12	-0.748983	0.000220018	0.0034293	0.222949	0.258414	0.483904
39100_at	SPOCK1	sparc/osteonectin, cwcv and kazal-like domains proteoglycan (testican) 1	0.823067	0.000181315	0.00296131	-0.110305	0.412598	0.629416			1577_at	AR	androgen receptor	-0.785897	0.000221482	0.00344785	-0.3361	0.0468997	0.226168
34484_at	ARFGEF2	ADP-ribosylation factor guanine nucleotide-exchange factor 2 (brefeldin A-inhibited)	0.943266	0.000186476	0.00303384	0.429188	0.0444629	0.221612			38975_at	FAM47E /// FAM47E-STBD1 /// STBD1	family with sequence similarity 47, member E /// FAM47E-STBD1 readthrough /// starch binding domain 1	-0.702884	0.000221866	0.00344959	0.250888	0.107743	0.320032
1793_at	CDK13	cyclin-dependent kinase 13	0.829059	0.000190324	0.00308056	-0.119904	0.505934	0.704037			32602_at	RAP1GDS1	RAP1, GTP-GDP dissociation stimulator 1	-0.822689	0.000223559	0.00347163	0.0693845	0.627445	0.789815
32805_at	AKR1C1 /// AKR1C2 /// LOC101060798	aldo-keto reductase family 1, member C1 /// aldo-keto reductase family 1, member C2 /// aldo-keto reductase family 1 member C2-like	0.790927	0.000195575	0.00313935	-0.107967	0.462489	0.670832			37000_at	MPC2	mitochondrial pyruvate carrier 2	-0.865586	0.000225155	0.00349211	0.00571131	0.976164	0.987743
1799_at	ERCC4	excision repair cross-complementing rodent repair deficiency, complementation group 4	0.807981	0.000195697	0.00313935	0.113487	0.526915	0.718546			1895_at	JUN	jun proto-oncogene	-0.767769	0.000225991	0.00349609	0.0239099	0.886087	0.942542
35732_at	LRRC42	leucine rich repeat containing 42	0.785218	0.000197064	0.00315327	0.455069	0.0125434	0.134579			35794_at	PSD3	pleckstrin and Sec7 domain containing 3	-0.942344	0.000226173	0.00349609	-0.268858	0.0701971	0.265531
577_at	MDK	midkine (neurite growth-promoting factor 2)	0.970826	0.000201904	0.00321037	0.250145	0.119352	0.333292			40235_at	TNK2	tyrosine kinase, non-receptor, 2	-0.78995	0.000226519	0.00349609	-0.135842	0.356222	0.57833
41481_at	ITGA2	integrin, alpha 2 (CD49B, alpha 2 subunit of VLA-2 receptor)	1.05239	0.000203942	0.00323463	0.155653	0.297551	0.522129			40789_at	AK2	adenylate kinase 2	-0.713357	0.000227803	0.00351162	-0.130479	0.384413	0.603858
34314_at	RRM1	ribonucleotide reductase M1	0.927202	0.000207307	0.00327565	0.110539	0.588514	0.763708			31880_at	UBXN8	UBX domain protein 8	-0.857465	0.000228666	0.00351633	0.00537374	0.968213	0.983138
35537_at	TNFRSF10D	tumor necrosis factor receptor superfamily, member 10d, decoy with truncated death domain	0.73708	0.000211375	0.00332301	-0.236668	0.100046	0.31159			39560_at	---	---	-0.806162	0.000231485	0.00355536	0.0124562	0.931391	0.964153
37509_at	CRLF3	cytokine receptor-like factor 3	0.925319	0.000213141	0.00334274	0.116136	0.399215	0.617733			33280_r_at	ACSM3	acyl-CoA synthetase medium-chain family member 3	-0.839654	0.000236101	0.00360362	-0.0746518	0.579731	0.757593
33131_at	SOX4	SRY (sex determining region Y)-box 4	0.902593	0.000215458	0.0033707	-0.449787	0.00886925	0.111525			35851_g_at	JMJD6	jumonji domain containing 6	-0.721732	0.000240737	0.00366623	-0.0803806	0.548845	0.734333
37808_at	0	0	0.767767	0.000226478	0.00349609	0.234481	0.475177	0.680676			1804_at	KLK3	kallikrein-related peptidase 3	-0.74741	0.000243855	0.00370116	-0.452514	0.0212094	0.165391
34356_at	MED21	mediator complex subunit 21	0.756975	0.000228503	0.00351633	0.468795	0.0135557	0.138856			32523_at	CLTB	clathrin, light chain B	-1.01329	0.00024391	0.00370116	-0.237637	0.135995	0.355074
40638_at	LOC100996496 /// SFPQ	uncharacterized LOC100996496 /// splicing factor proline/glutamine-rich	0.694218	0.000232193	0.00356189	0.345516	0.0252065	0.177694			41651_at	KIAA1033	KIAA1033	-0.733915	0.000244733	0.00370524	0.263754	0.117012	0.330857
1275_at	PGGT1B	protein geranylgeranyltransferase type I, beta subunit	0.746235	0.000232688	0.00356516	0.381768	0.022801	0.170218			41428_at	ABCC5	ATP-binding cassette, sub-family C (CFTR/MRP), member 5	-0.68941	0.000244766	0.00370524	0.069837	0.629938	0.791734
41501_at	HIPK3	homeodomain interacting protein kinase 3	0.8302	0.000234151	0.00358321	0.04402	0.742023	0.862646			33891_at	0	0	-0.789074	0.000248572	0.00374489	-0.125631	0.365833	0.586611
41220_at	SEPT9	septin 9	0.713829	0.000235462	0.00359892	-0.30613	0.0515856	0.235497			41503_at	ZHX2	zinc fingers and homeoboxes 2	-0.746136	0.000252711	0.00379818	0.420617	0.0285269	0.18555
40142_at	SPA17	sperm autoantigenic protein 17	0.860795	0.00023634	0.00360362	-0.186982	0.215052	0.44286			39561_at	CBX6	chromobox homolog 6	-0.696634	0.000253104	0.00379957	0.278645	0.105691	0.31755
34386_at	MBD4	methyl-CpG binding domain protein 4	0.705399	0.00024192	0.0036798	0.720695	0.000359179	0.0171766			33787_at	NUAK1	NUAK family, SNF1-like kinase, 1	-0.686415	0.00025859	0.00386813	-0.114051	0.392669	0.611657
37540_at	MYOM2	myomesin 2	0.687973	0.00024575	0.00371568	0.0176702	0.906826	0.952982			37428_at	NTNG1	netrin G1	-0.725085	0.000260035	0.00388514	0.102794	0.454737	0.664474
32870_g_at	MRE11A	MRE11 meiotic recombination 11 homolog A (S. cerevisiae)	0.796487	0.000246125	0.0037169	-0.00205951	0.988314	0.994695			1192_at	PSMD12	proteasome (prosome, macropain) 26S subunit, non-ATPase, 12	-0.739141	0.000260406	0.00388608	0.00804176	0.963819	0.981244
38501_s_at	ITGB3BP	integrin beta 3 binding protein (beta3-endonexin)	0.762454	0.000248355	0.00374489	-0.114183	0.437635	0.65056			39722_at	RNF187	ring finger protein 187	-0.686644	0.000269561	0.00400378	-0.0972718	0.474899	0.680545
36466_at	DTNA	dystrobrevin, alpha	0.803352	0.000249628	0.00375633	0.0311994	0.812531	0.90312			37034_at	ANP32A	acidic (leucine-rich) nuclear phosphoprotein 32 family, member A	-0.729077	0.000271727	0.00402647	0.404656	0.0627551	0.25248
35249_at	CCNE2	cyclin E2	0.763147	0.000254465	0.00381094	0.659434	0.0032649	0.0704158			33164_at	TESK2	testis-specific kinase 2	-0.711011	0.000276716	0.00407412	-0.0195348	0.88158	0.940352
38920_at	CHEK1	checkpoint kinase 1	0.899552	0.000260954	0.00388966	0.373088	0.096106	0.30648			35247_at	SNAPC5	small nuclear RNA activating complex, polypeptide 5, 19kDa	-0.820222	0.000278579	0.00409104	0.0915523	0.510887	0.706988
35246_at	TYRO3	TYRO3 protein tyrosine kinase	0.924709	0.000262547	0.0039088	0.641307	0.00187254	0.0499806			36249_at	ASPHD1	aspartate beta-hydroxylase domain containing 1	-0.835006	0.000278676	0.00409104	-0.255323	0.104075	0.315594
37161_at	RSL1D1	ribosomal L1 domain containing 1	0.7291	0.000267238	0.00397394	0.332202	0.0808488	0.283769			31824_at	ME1	malic enzyme 1, NADP(+)-dependent, cytosolic	-1.38142	0.000279569	0.00409493	-0.399438	0.061302	0.24998
706_at	NR3C1	nuclear receptor subfamily 3, group C, member 1 (glucocorticoid receptor)	0.718041	0.000270465	0.00401249	-0.262535	0.0749182	0.273602			470_at	CGREF1	cell growth regulator with EF-hand domain 1	-0.746595	0.000279591	0.00409493	-0.394448	0.0193345	0.160716
36653_g_at	UROS	uroporphyrinogen III synthase	0.872088	0.000272747	0.00403684	-0.442247	0.0101534	0.119801			36879_at	TYMP	thymidine phosphorylase	-0.760829	0.000280246	0.00409977	-0.17705	0.22631	0.454095
39014_at	FCGBP	Fc fragment of IgG binding protein	0.78817	0.000275603	0.00407412	-0.25846	0.0727575	0.269335			36660_at	RAB11A	RAB11A, member RAS oncogene family	-0.686513	0.000281111	0.00410767	-0.180628	0.257894	0.483575
952_at	FKBP1A	FK506 binding protein 1A, 12kDa	0.836142	0.000276012	0.00407412	0.29134	0.0477201	0.227555			41045_at	SECTM1	secreted and transmembrane 1	-0.873383	0.000283554	0.00413858	-0.634219	0.000898895	0.0324244
39959_at	GABBR1 /// UBD	gamma-aminobutyric acid (GABA) B receptor, 1 /// ubiquitin D	1.12039	0.000276804	0.00407412	0.00368267	0.981626	0.990571			38733_at	XRCC5	X-ray repair complementing defective repair in Chinese hamster cells 5 (double-strand-break rejoining)	-0.686437	0.000289557	0.00421645	-0.439881	0.0113943	0.127756
1462_s_at	POLD1	polymerase (DNA directed), delta 1, catalytic subunit	0.674503	0.000276879	0.00407412	0.170562	0.241789	0.469918			1805_g_at	KLK3	kallikrein-related peptidase 3	-0.9862	0.000290361	0.00422328	-0.230709	0.298729	0.523116
38491_at	ETV6	ets variant 6	0.71845	0.000288016	0.00419885	-0.0657271	0.623374	0.787018			37966_at	PARVB	parvin, beta	-0.738763	0.000292621	0.00425126	0.000829728	0.995206	0.997815
1121_g_at	GSTM3	glutathione S-transferase mu 3 (brain)	0.723751	0.000295733	0.00428168	-0.463963	0.0266112	0.181358			31841_at	CTNNA2	catenin (cadherin-associated protein), alpha 2	-0.788774	0.000293159	0.00425417	-0.363795	0.0527998	0.236886
40797_at	ADAM10	ADAM metallopeptidase domain 10	0.754034	0.000297088	0.00429638	0.689916	0.0348708	0.201629			40713_at	NFAT5	nuclear factor of activated T-cells 5, tonicity-responsive	-0.810304	0.000293846	0.00425924	0.193012	0.166041	0.390439
38124_at	MDK	midkine (neurite growth-promoting factor 2)	0.815807	0.000300614	0.00433743	0.282532	0.0834385	0.28829			33689_s_at	DDT	D-dopachrome tautomerase	-0.724334	0.000299408	0.00432497	0.0708024	0.611352	0.778301
1738_at	CDC25A	cell division cycle 25A	0.740444	0.000303621	0.00436585	0.052978	0.695182	0.832806			41690_at	0	0	-0.768973	0.000302367	0.00435774	-0.0855981	0.522195	0.715412
36275_at	SEMA6A	sema domain, transmembrane domain (TM), and cytoplasmic domain, (semaphorin) 6A	0.717451	0.000307238	0.00440282	-0.218603	0.12515	0.341995			35177_at	DDHD2	DDHD domain containing 2	-0.846424	0.000303118	0.00436358	-0.169256	0.371277	0.591332
35588_at	ZNF443 /// ZNF799	zinc finger protein 443 /// zinc finger protein 799	0.858246	0.000308314	0.00441322	0.313171	0.0505825	0.233205			35554_f_at	ZIC2	Zic family member 2	-0.870439	0.000304318	0.0043709	-0.303486	0.041432	0.215495
34050_at	ACSM1	acyl-CoA synthetase medium-chain family member 1	0.6738	0.000310416	0.00443326	-0.509336	0.0118197	0.130505			36091_at	SKAP2	src kinase associated phosphoprotein 2	-0.805551	0.000306876	0.00440262	0.101618	0.551338	0.736172
886_at	DCK	deoxycytidine kinase	0.974153	0.000316129	0.00448945	0.329187	0.170951	0.395792			40794_at	KLK3	kallikrein-related peptidase 3	-0.943124	0.000308942	0.00441721	-0.154908	0.321524	0.544646
34226_at	MAP4K5	mitogen-activated protein kinase kinase kinase kinase 5	0.734853	0.000320247	0.00454283	0.705802	0.00859911	0.109994			37392_at	PHKB	phosphorylase kinase, beta	-0.713901	0.000311452	0.00443937	0.415496	0.038111	0.208652
35301_at	0	0	0.680763	0.000320807	0.00454421	0.00248676	0.987131	0.993743			36073_at	NDN	necdin, melanoma antigen (MAGE) family member	-0.706894	0.000311547	0.00443937	0.0798924	0.656126	0.807604
798_at	PRIM1	primase, DNA, polypeptide 1 (49kDa)	0.729584	0.000321719	0.00454662	0.205604	0.150686	0.372869			41642_at	OTTHUMG00000176697 /// RP11-124L9.2	NULL /// NULL	-0.825582	0.000316011	0.00448945	-0.461436	0.11625	0.3303
32278_at	CHML	choroideremia-like (Rab escort protein 2)	0.765834	0.000321955	0.00454662	0.204136	0.202241	0.42992			33289_f_at	LINC00921 /// ZNF263	long intergenic non-protein coding RNA 921 /// zinc finger protein 263	-0.682857	0.000321064	0.00454421	0.106035	0.487466	0.690559
32482_at	ATP12A	ATPase, H+/K+ transporting, nongastric, alpha polypeptide	0.763403	0.000329466	0.00462167	-0.266024	0.0720175	0.268217			38308_g_at	NCDN	neurochondrin	-0.660557	0.000325119	0.00458617	0.243958	0.107311	0.319518
35136_at	NXT2	nuclear transport factor 2-like export factor 2	0.973893	0.00033152	0.00464017	0.418499	0.0520826	0.236224			35173_at	PNPLA4	patatin-like phospholipase domain containing 4	-0.662479	0.000326578	0.00460162	-0.158883	0.301901	0.525797
40117_at	MCM6	minichromosome maintenance complex component 6	0.674858	0.00033214	0.00464371	0.477397	0.00868174	0.110602			36448_at	ABI2	abl-interactor 2	-0.698757	0.000327135	0.00460433	0.517196	0.010091	0.119414
39405_at	UTP14C	UTP14, U3 small nucleolar ribonucleoprotein, homolog C (yeast)	0.705579	0.000332936	0.00464826	0.03885	0.77071	0.880642			34861_at	GOLGA3	golgin A3	-0.822905	0.000327866	0.00460948	-0.375556	0.0177609	0.156134
31943_g_at	TULP3	tubby like protein 3	0.827097	0.000342285	0.00476698	0.889872	0.000147243	0.0100488			41338_at	AES	amino-terminal enhancer of split	-0.714124	0.000328962	0.00461974	0.137031	0.407887	0.624917
40913_at	ATP2B4	ATPase, Ca++ transporting, plasma membrane 4	0.830292	0.000342852	0.00476698	0.28788	0.0658477	0.258016			34931_at	CPEB3	cytoplasmic polyadenylation element binding protein 3	-0.914238	0.000330166	0.00462635	0.160799	0.296236	0.520889
1800_g_at	ERCC4	excision repair cross-complementing rodent repair deficiency, complementation group 4	0.680683	0.000343554	0.00476698	0.0999921	0.558679	0.741674			34213_at	WWC1	WW and C2 domain containing 1	-0.756149	0.000333202	0.00464826	0.202514	0.187163	0.414261
39566_at	CHRFAM7A /// CHRNA7	CHRNA7 (cholinergic receptor, nicotinic, alpha 7, exons 5-10) and FAM7A (family with sequence similarity 7A, exons A-E) fusion /// cholinergic receptor, nicotinic, alpha 7 (neuronal)	0.708995	0.000343746	0.00476698	0.0513294	0.751914	0.868208			1134_at	TNK2	tyrosine kinase, non-receptor, 2	-0.673101	0.000343825	0.00476698	-0.0142483	0.912951	0.955326
34745_at	RAPGEF2	Rap guanine nucleotide exchange factor (GEF) 2	0.765938	0.000351017	0.00484327	0.657776	0.00304939	0.0678987			39381_at	C6orf120	chromosome 6 open reading frame 120	-0.828023	0.000344083	0.00476698	-0.21524	0.1626	0.387619
32798_at	GSTM3	glutathione S-transferase mu 3 (brain)	0.754626	0.000360813	0.00496757	-0.148142	0.316654	0.5398			32812_at	LIMCH1	LIM and calponin homology domains 1	-0.804976	0.000344356	0.00476698	0.00450472	0.974536	0.987124
32173_at	HRSP12	heat-responsive protein 12	0.690861	0.000362496	0.00498531	0.377051	0.0182065	0.156909			1514_g_at	KLK3	kallikrein-related peptidase 3	-0.695644	0.000348233	0.00481011	-0.0901072	0.560559	0.74325
41019_at	PDCL	phosducin-like	0.742601	0.000370443	0.00505338	0.799517	0.00173351	0.0478897			31883_at	MTRR	5-methyltetrahydrofolate-homocysteine methyltransferase reductase	-1.04188	0.000359608	0.00495638	0.598328	0.140151	0.360096
33169_at	NEO1	neogenin 1	0.74417	0.000372558	0.00507395	0.011997	0.928739	0.962354			37992_s_at	ATP5D	ATP synthase, H+ transporting, mitochondrial F1 complex, delta subunit	-0.918378	0.000363257	0.00499034	-0.172485	0.243037	0.471451
37870_at	TTF2	transcription termination factor, RNA polymerase II	0.663526	0.000379251	0.00513738	-0.0839355	0.533097	0.722528			41585_at	SEL1L3	sel-1 suppressor of lin-12-like 3 (C. elegans)	-0.741915	0.000364278	0.00499892	0.426638	0.0376132	0.207884
1490_at	MYCL1	v-myc myelocytomatosis viral oncogene homolog 1, lung carcinoma derived (avian)	0.698576	0.000382334	0.00516254	0.27037	0.115873	0.330103			32203_at	RBCK1	RanBP-type and C3HC4-type zinc finger containing 1	-0.762429	0.000365441	0.00500943	0.339042	0.0337758	0.198613
35721_at	HSD3B1	hydroxy-delta-5-steroid dehydrogenase, 3 beta- and steroid delta-isomerase 1	0.83686	0.000387769	0.00520254	-0.393715	0.0555224	0.240753			900_at	PLCB4	phospholipase C, beta 4	-0.752676	0.000368741	0.00504798	-0.327875	0.040445	0.214538
652_g_at	RPA3	replication protein A3, 14kDa	0.853884	0.000389582	0.00521577	0.399413	0.135135	0.354253			285_g_at	HIST1H2AG /// HIST1H2AH /// HIST1H2AI /// HIST1H2AK /// HIST1H2AL /// HIST1H2AM	histone cluster 1, H2ag /// histone cluster 1, H2ah /// histone cluster 1, H2ai /// histone cluster 1, H2ak /// histone cluster 1, H2al /// histone cluster 1, H2am	-0.658253	0.000369052	0.00504798	0.0540184	0.703731	0.837538
36678_at	TAGLN2	transgelin 2	0.694861	0.000396028	0.00527411	0.0270661	0.835737	0.914945			33262_at	0	solute carrier family 25 (mitochondrial carrier	-0.735619	0.000370464	0.00505338	-0.243239	0.130406	0.349178
40528_at	LHX2	LIM homeobox 2	0.689666	0.000397831	0.00528696	-0.174181	0.358514	0.580333			36591_at	TUBA4A	tubulin, alpha 4a	-0.793015	0.000370648	0.00505338	0.0731362	0.610912	0.778124
35232_f_at	CETN3	centrin, EF-hand protein, 3	0.687289	0.000398424	0.00528928	0.476024	0.0160116	0.149516			34875_r_at	RB1CC1	RB1-inducible coiled-coil 1	-0.818233	0.000373804	0.00508234	0.396689	0.0139611	0.140168
34826_at	SDHA	succinate dehydrogenase complex, subunit A, flavoprotein (Fp)	0.66829	0.000400405	0.00529872	0.235999	0.129788	0.348041			35192_at	GLDC	glycine dehydrogenase (decarboxylating)	-0.916892	0.000375463	0.00509702	-0.265083	0.0877106	0.293648
41516_at	YKT6	YKT6 v-SNARE homolog (S. cerevisiae)	1.12182	0.000404195	0.00532113	0.255784	0.227938	0.455408			35885_at	USP9Y	ubiquitin specific peptidase 9, Y-linked	-0.721837	0.0003763	0.00510289	-0.599129	0.017057	0.153488
38999_s_at	NMT1	N-myristoyltransferase 1	0.685632	0.000409584	0.0053641	0.395942	0.060968	0.249664			38076_at	ATP5G1	ATP synthase, H+ transporting, mitochondrial Fo complex, subunit C1 (subunit 9)	-0.720003	0.000380301	0.00514609	-0.0218384	0.869535	0.934142
932_i_at	ZNF91	zinc finger protein 91	0.646022	0.000413773	0.00540216	0.312371	0.0383362	0.2093			37021_at	CTSH	cathepsin H	-0.690548	0.000381821	0.00516113	-0.486103	0.00629119	0.0951624
313_at	GTF2A1	general transcription factor IIA, 1, 19/37kDa	0.670516	0.000417453	0.00542775	0.0185464	0.889128	0.943929			37031_at	FAM120A	family with sequence similarity 120A	-0.690142	0.000384116	0.00518106	0.342884	0.180249	0.406897
40847_at	MICAL2	microtubule associated monooxygenase, calponin and LIM domain containing 2	0.663376	0.00041797	0.00542889	-0.0955098	0.474743	0.680431			38187_at	NAT1	N-acetyltransferase 1 (arylamine N-acetyltransferase)	-0.688915	0.000384673	0.00518303	-0.2727	0.0693086	0.264157
33455_at	ALDOB	aldolase B, fructose-bisphosphate	0.812536	0.000420679	0.00545845	-0.335636	0.0389684	0.210696			33279_s_at	ACSM3	acyl-CoA synthetase medium-chain family member 3	-0.713818	0.000385529	0.00518902	0.0675613	0.636581	0.795622
39233_at	MRE11A	MRE11 meiotic recombination 11 homolog A (S. cerevisiae)	0.643395	0.000421209	0.00545972	0.114603	0.527885	0.718996			41088_at	ABHD2	abhydrolase domain containing 2	-0.681091	0.000387112	0.00520254	0.0101997	0.957801	0.977467
31860_at	TMEM11	transmembrane protein 11	0.722728	0.000430263	0.00555552	0.301692	0.0590042	0.246614			35335_at	ROCK2	Rho-associated, coiled-coil containing protein kinase 2	-0.698885	0.000387485	0.00520254	-0.119254	0.399316	0.617739
32293_at	LHCGR	luteinizing hormone/choriogonadotropin receptor	0.649513	0.000430632	0.00555552	0.0142299	0.922709	0.959571			35973_at	ZDHHC17	zinc finger, DHHC-type containing 17	-1.09914	0.000388522	0.00520711	0.300662	0.179731	0.406432
32718_at	TPST1	tyrosylprotein sulfotransferase 1	0.819524	0.0004308	0.00555552	0.156426	0.323252	0.546692			1624_at	RAP1GDS1	RAP1, GTP-GDP dissociation stimulator 1	-0.693542	0.000390471	0.00521734	-0.0969393	0.489969	0.692395
1120_at	GSTM3	glutathione S-transferase mu 3 (brain)	0.641802	0.000431343	0.00555684	-0.217656	0.164129	0.389131			38420_at	COL5A2	collagen, type V, alpha 2	-0.646288	0.000390526	0.00521734	-2.19331	2.49688e-07	0.000101687
1837_at	RRAS2	related RAS viral (r-ras) oncogene homolog 2	0.710477	0.00043533	0.00560248	0.295155	0.0722634	0.268489			39950_at	SMPDL3A	sphingomyelin phosphodiesterase, acid-like 3A	-0.883525	0.000392208	0.00523428	-0.0140202	0.918147	0.957825
1850_at	MLH1	mutL homolog 1, colon cancer, nonpolyposis type 2 (E. coli)	0.645398	0.000436799	0.00560426	-0.0512133	0.696186	0.832822			38618_at	LIMK2	LIM domain kinase 2	-0.780801	0.00039489	0.0052645	-0.0902191	0.536828	0.725568
37524_at	STK17B	serine/threonine kinase 17b	1.21845	0.000438765	0.00561237	0.277123	0.369274	0.589764			38241_at	BTN3A3	butyrophilin, subfamily 3, member A3	-0.732885	0.00039732	0.00528573	0.161913	0.302513	0.52592
776_at	PIGF	phosphatidylinositol glycan anchor biosynthesis, class F	0.633876	0.000444319	0.00566619	-0.0144914	0.916011	0.956733			35643_at	NUCB2	nucleobindin 2	-0.757133	0.000398935	0.0052905	-0.043225	0.756678	0.8713
37420_i_at	HLA-F	major histocompatibility complex, class I, F	0.93894	0.00044909	0.0057019	0.809448	0.000416309	0.0193231			38411_at	SORL1	sortilin-related receptor, L(DLR class) A repeats containing	-0.994419	0.000400037	0.00529872	-0.18622	0.303255	0.526558
484_at	NCOA1	nuclear receptor coactivator 1	0.676586	0.000449378	0.0057019	-0.0917276	0.499561	0.699342			38693_at	ATP5L	ATP synthase, H+ transporting, mitochondrial Fo complex, subunit G	-0.915382	0.000401158	0.00529872	0.214533	0.524028	0.716467
38834_at	TOPBP1	topoisomerase (DNA) II binding protein 1	0.642941	0.000455041	0.00576797	0.15559	0.31924	0.542669			35615_at	BOP1	block of proliferation 1	-0.740352	0.000401234	0.00529872	-0.0538541	0.690464	0.829899
36069_at	SRGAP2 /// SRGAP2D	SLIT-ROBO Rho GTPase activating protein 2 /// SLIT-ROBO Rho GTPase activating protein 2D	0.674487	0.000467555	0.00587476	-0.0163676	0.903207	0.95044			41142_at	OXCT1	3-oxoacid CoA transferase 1	-0.648893	0.00040219	0.00530579	0.107747	0.430883	0.644767
32211_at	PSMD13	proteasome (prosome, macropain) 26S subunit, non-ATPase, 13	0.672785	0.000467805	0.00587476	-0.0872157	0.534545	0.723636			1639_s_at	E2F5	E2F transcription factor 5, p130-binding	-0.781365	0.000402984	0.00531073	-0.255246	0.075855	0.274841
1993_s_at	BRCA1	breast cancer 1, early onset	0.731253	0.000468585	0.00587476	0.070423	0.592318	0.766662			40038_at	ST7 /// ST7-OT3	suppression of tumorigenicity 7 /// ST7 overlapping transcript 3 (non-protein coding)	-0.680589	0.000405378	0.00533114	-0.285377	0.0520467	0.236224
40607_at	DPYSL2	dihydropyrimidinase-like 2	0.660357	0.000473063	0.00590897	1.36139	1.09703e-05	0.00141327			41374_at	RPS6KB2	ribosomal protein S6 kinase, 70kDa, polypeptide 2	-0.726246	0.000408023	0.00535442	-0.137788	0.331335	0.554602
32255_i_at	TERF1	telomeric repeat binding factor (NIMA-interacting) 1	0.773424	0.000480222	0.00597468	0.738237	0.00778512	0.104896			37044_at	PDIA5	protein disulfide isomerase family A, member 5	-0.758293	0.000408421	0.00535442	0.411772	0.0105659	0.122088
41089_at	ATP2B4	ATPase, Ca++ transporting, plasma membrane 4	0.763988	0.000485459	0.00602647	-0.144907	0.340067	0.562988			31966_at	DIO1	deiodinase, iodothyronine, type I	-0.853488	0.00041058	0.00537158	-0.157799	0.398009	0.6167
592_at	PSMC3	proteasome (prosome, macropain) 26S subunit, ATPase, 3	0.74112	0.000491252	0.00608044	-0.162453	0.307158	0.529257			37648_at	TTLL12	tubulin tyrosine ligase-like family, member 12	-0.67012	0.000413626	0.00540216	-0.200131	0.159662	0.383657
33749_at	TP53TG1	TP53 target 1 (non-protein coding)	0.665588	0.000496883	0.00612612	-0.25456	0.130715	0.349384			35754_at	TMED10	transmembrane emp24-like trafficking protein 10 (yeast)	-0.705415	0.00041475	0.00540932	0.709037	0.0518275	0.235998
35824_at	ZBTB18	zinc finger and BTB domain containing 18	0.867834	0.000504703	0.00620216	-0.100055	0.491892	0.693835			2042_s_at	MYB	v-myb myeloblastosis viral oncogene homolog (avian)	-0.722698	0.000415866	0.00541827	0.0171549	0.898062	0.947263
34543_at	MXD1	MAX dimerization protein 1	0.636247	0.000505016	0.00620216	-0.212818	0.129497	0.34768			33912_at	ZMPSTE24	zinc metallopeptidase STE24	-0.678015	0.000427135	0.00552765	0.211908	0.238966	0.467254
32026_s_at	RAPGEF2	Rap guanine nucleotide exchange factor (GEF) 2	0.744488	0.000506356	0.00620655	0.479115	0.00496692	0.084763			32038_s_at	SRSF8	serine/arginine-rich splicing factor 8	-0.648133	0.000436037	0.00560426	-0.0463147	0.781983	0.885111
40113_at	TRIB2	tribbles homolog 2 (Drosophila)	0.731912	0.00051027	0.00623084	-0.131092	0.33077	0.553916			36271_at	KIAA1024	KIAA1024	-0.640736	0.000436535	0.00560426	-0.719699	0.00195554	0.0514348
1539_at	NRAS	neuroblastoma RAS viral (v-ras) oncogene homolog	0.88046	0.000512643	0.00624721	0.0826513	0.548816	0.734333			32634_s_at	ICA1	islet cell autoantigen 1, 69kDa	-0.857035	0.000437313	0.00560515	-0.243519	0.180331	0.406985
39976_at	0	0	0.679922	0.000514327	0.00625566	0.162328	0.283732	0.507238			35285_at	SLC4A4	solute carrier family 4, sodium bicarbonate cotransporter, member 4	-0.755767	0.000438344	0.00561237	-0.310434	0.0541091	0.238802
37571_at	DOCK9	dedicator of cytokinesis 9	0.992524	0.000515357	0.00625613	0.226391	0.172166	0.397606			168_at	ADK	adenosine kinase	-0.913586	0.000439909	0.00562131	0.205862	0.387531	0.60689
31896_at	0	0	0.622284	0.000517027	0.0062619	0.00422339	0.977194	0.988073			34661_at	CLEC16A	C-type lectin domain family 16, member A	-0.640992	0.000445862	0.00568012	0.0304466	0.836749	0.915727
31479_f_at	LOC1720	dihydrofolate reductase pseudogene	0.752499	0.000522664	0.0063116	-0.182467	0.202425	0.430238			32672_at	0	0	-0.714946	0.000447217	0.00569165	-0.275434	0.0620321	0.251495
36427_at	ANKRD40	ankyrin repeat domain 40	0.677145	0.000522925	0.0063116	0.563757	0.00502835	0.0849838			32148_at	FARP1 /// FARP1-IT1	FERM, RhoGEF (ARHGEF) and pleckstrin domain protein 1 (chondrocyte-derived) /// FARP1 intronic transcript 1 (non-protein coding)	-0.684267	0.000447811	0.00569347	0.095469	0.484012	0.688378
37534_at	CXADR	coxsackie virus and adenovirus receptor	0.703701	0.000526163	0.00633856	0.15199	0.322859	0.546247			39431_at	NPEPPS	aminopeptidase puromycin sensitive	-0.753584	0.00045642	0.00577964	0.110871	0.476794	0.681568
1267_at	PRKCH	protein kinase C, eta	0.682427	0.000541843	0.00649646	0.547638	0.00942003	0.114574			36759_at	CHRM3	cholinergic receptor, muscarinic 3	-0.675404	0.000458523	0.00580045	-0.326748	0.0521117	0.236233
1382_at	RPA1	replication protein A1, 70kDa	0.833577	0.000547629	0.00655338	0.101153	0.510921	0.706988			1100_at	IRAK1	interleukin-1 receptor-associated kinase 1	-0.71833	0.000459477	0.0058014	-0.29963	0.0453854	0.223015
39631_at	EMP2	epithelial membrane protein 2	0.790537	0.000559666	0.00667843	0.577633	0.00326841	0.0704158			37779_at	SMPDL3B	sphingomyelin phosphodiesterase, acid-like 3B	-0.755043	0.000459517	0.0058014	-0.401521	0.0134795	0.138477
36403_s_at	ZNF101	zinc finger protein 101	0.678154	0.000562589	0.00670697	0.114948	0.484693	0.689104			763_at	GMFB	glia maturation factor, beta	-0.662219	0.000464856	0.00586295	-0.162985	0.23286	0.460433
39338_at	S100A10	S100 calcium binding protein A10	0.621941	0.000564469	0.00671739	0.348931	0.0238872	0.172724			37211_at	BDH1	3-hydroxybutyrate dehydrogenase, type 1	-0.899187	0.000467569	0.00587476	0.180059	0.226887	0.454531
38740_at	ZFP36L1	ZFP36 ring finger protein-like 1	0.62017	0.000565252	0.00671969	-0.0146795	0.913832	0.955943			34765_at	KIAA0020	KIAA0020	-0.701853	0.000468578	0.00587476	0.289599	0.0719565	0.268217
37312_at	SERTAD2	SERTA domain containing 2	0.854935	0.000569309	0.00675519	0.070123	0.602895	0.773767			1238_at	MAPK9	mitogen-activated protein kinase 9	-0.651079	0.000469116	0.00587558	0.207724	0.142461	0.362832
35312_at	MCM2	minichromosome maintenance complex component 2	0.66297	0.00057591	0.00679521	0.0706381	0.64302	0.798243			37732_at	0	0	-0.667411	0.000470154	0.00588275	0.469184	0.00634556	0.0954859
34075_at	PCGF3	polycomb group ring finger 3	0.783331	0.000577181	0.0067975	0.493342	0.0143909	0.14154			41662_at	0	0	-0.684768	0.000473185	0.00590897	0.0967148	0.519665	0.712817
1465_s_at	MYBL1	v-myb myeloblastosis viral oncogene homolog (avian)-like 1	0.647581	0.000593162	0.00695961	0.34052	0.0450346	0.222725			37741_at	PYCR1	pyrroline-5-carboxylate reductase 1	-0.750542	0.000476312	0.00593627	-0.0905786	0.510142	0.706617
38368_at	DUT	deoxyuridine triphosphatase	0.617607	0.000599017	0.00699578	0.478337	0.00714204	0.101541			38254_at	TBC1D9	TBC1 domain family, member 9 (with GRAM domain)	-0.668935	0.00048034	0.00597468	-0.290754	0.0709048	0.266451
39021_at	DPY19L1	dpy-19-like 1 (C. elegans)	0.643679	0.000600405	0.00699918	0.420231	0.051221	0.234469			34280_at	GABRE /// MIR224 /// MIR452	gamma-aminobutyric acid (GABA) A receptor, epsilon /// microRNA 224 /// microRNA 452	-0.697306	0.000485009	0.00602647	-0.0924477	0.583691	0.760343
AFFX-HUMISGF3A/M97935_5_at	STAT1	signal transducer and activator of transcription 1, 91kDa	0.624823	0.000609079	0.00708068	-0.321752	0.0423197	0.216692			33172_at	SEPT11	septin 11	-0.75121	0.000488661	0.00606026	0.4018	0.0253659	0.177817
40567_at	TUBA1A	tubulin, alpha 1a	0.675573	0.000617412	0.00716146	-0.22346	0.163673	0.388751			115_at	THBS1	thrombospondin 1	-0.686709	0.000489317	0.00606244	-0.125169	0.438307	0.651015
35600_at	PTBP3	polypyrimidine tract binding protein 3	0.649926	0.000617729	0.00716146	0.40294	0.0573106	0.24362			38875_r_at	GREB1	growth regulation by estrogen in breast cancer 1	-0.918731	0.000492785	0.00609345	-0.32642	0.0457031	0.223605
37177_at	CD58	CD58 molecule	0.613358	0.000619429	0.00716465	-0.295437	0.0799235	0.282484			38252_s_at	AGL	amylo-alpha-1, 6-glucosidase, 4-alpha-glucanotransferase	-0.639525	0.000495036	0.00610931	0.0198942	0.926667	0.961549
33705_at	PDE4B	phosphodiesterase 4B, cAMP-specific	0.826262	0.000619692	0.00716465	-0.0199888	0.878408	0.93855			41259_at	NOP16	NOP16 nucleolar protein	-0.902277	0.000498726	0.00614285	-0.292147	0.0604876	0.249034
37199_at	DYNC2LI1	dynein, cytoplasmic 2, light intermediate chain 1	0.601952	0.000620981	0.00717282	0.214057	0.133994	0.352933			35857_at	GRIK1	glutamate receptor, ionotropic, kainate 1	-0.640331	0.000503842	0.00619981	-0.1907	0.220632	0.447883
35007_at	TWISTNB	TWIST neighbor	0.761519	0.000621952	0.00717747	-0.295304	0.0640186	0.254562			1535_at	FOXN3	forkhead box N3	-0.720872	0.000505571	0.00620295	0.203893	0.165395	0.39017
38352_at	PPIH	peptidylprolyl isomerase H (cyclophilin H)	0.650592	0.000627635	0.00721812	-0.0763667	0.579537	0.757496			39783_at	KIAA0100	KIAA0100	-0.704109	0.000509139	0.00623084	-0.286872	0.0591429	0.246918
34768_at	0	0	0.653066	0.00062838	0.00721812	-0.0521078	0.730916	0.855698			40438_at	PPP1R12A	protein phosphatase 1, regulatory subunit 12A	-0.70118	0.00050947	0.00623084	0.261949	0.0879887	0.293892
40771_at	MSN	moesin	0.633045	0.000640003	0.00731888	0.0578429	0.674645	0.819453			38429_at	FASN	fatty acid synthase	-0.675701	0.000510312	0.00623084	0.576508	0.00184154	0.0498871
36822_at	TAF15	TAF15 RNA polymerase II, TATA box binding protein (TBP)-associated factor, 68kDa	0.627304	0.000647131	0.00739369	-0.575063	0.00250792	0.0605596			40490_at	DDX21	DEAD (Asp-Glu-Ala-Asp) box helicase 21	-0.715031	0.000512335	0.00624721	0.34257	0.0788493	0.280415
39555_at	ING2	inhibitor of growth family, member 2	0.623753	0.000657489	0.00747147	0.418679	0.0137809	0.139844			36989_at	DAG1	dystroglycan 1 (dystrophin-associated glycoprotein 1)	-0.761647	0.000513727	0.00625439	-0.424828	0.0118027	0.130505
38938_at	TBR1	T-box, brain, 1	0.601497	0.000662978	0.00751356	-0.417403	0.0261603	0.180505			1657_at	PTPRR	protein tyrosine phosphatase, receptor type, R	-0.809729	0.000515117	0.00625613	-0.22104	0.148012	0.37025
37170_at	BMP2K	BMP2 inducible kinase	0.805285	0.000664801	0.00752746	-0.226401	0.124803	0.341871			40485_at	---	---	-0.836987	0.000517282	0.0062619	-0.20799	0.137443	0.356893
32814_at	IFIT1	interferon-induced protein with tetratricopeptide repeats 1	0.61501	0.000676007	0.00764749	-2.93317e-05	0.999846	1			33901_at	SLC29A1	solute carrier family 29 (nucleoside transporters), member 1	-0.67003	0.00051732	0.0062619	-0.318677	0.0512204	0.234469
33468_at	DSG2	desmoglein 2	0.607809	0.000683213	0.00769453	0.338301	0.0282249	0.184753			41833_at	JTB	jumping translocation breakpoint	-0.626056	0.000522852	0.0063116	-0.063898	0.64545	0.799765
34835_at	NCSTN	nicastrin	0.633666	0.000688136	0.00774306	0.0145923	0.919487	0.958431			33932_at	GSPT1	G1 to S phase transition 1	-0.676579	0.000523754	0.00631556	0.0293458	0.824181	0.908203
33489_at	TFF2	trefoil factor 2	0.613545	0.000702405	0.00788254	1.21253	1.55216e-05	0.0017978			39751_at	ZDHHC3	zinc finger, DHHC-type containing 3	-0.62458	0.000529231	0.00636462	0.0711794	0.622977	0.786981
843_at	PTP4A1	protein tyrosine phosphatase type IVA, member 1	0.802228	0.000710371	0.00795601	0.297082	0.0758021	0.274841			1913_at	CCNG2	cyclin G2	-0.827955	0.000529335	0.00636462	-0.173914	0.401682	0.619918
40676_at	ITGB3BP	integrin beta 3 binding protein (beta3-endonexin)	0.668449	0.000710842	0.00795601	-0.355197	0.039994	0.21371			1709_g_at	MAPK10	mitogen-activated protein kinase 10	-0.721925	0.000534475	0.00642031	-0.153653	0.316926	0.540118
41219_at	0	0	0.627113	0.000711831	0.00796002	-0.0718903	0.621117	0.785416			34837_at	SPECC1L	sperm antigen with calponin homology and coiled-coil domains 1-like	-0.812048	0.000537327	0.00644843	-0.246898	0.141074	0.36098
40896_at	POU2F1	POU class 2 homeobox 1	0.609232	0.000723768	0.0080792	0.150484	0.30232	0.525886			39163_at	KIDINS220	kinase D-interacting substrate, 220kDa	-0.67744	0.000544469	0.00652175	-0.909721	0.000143916	0.00992863
282_at	KIF20B	kinesin family member 20B	0.642743	0.000724743	0.00808293	-0.118242	0.403262	0.621406			38122_at	SLC23A2	solute carrier family 23 (nucleobase transporters), member 2	-0.612024	0.000553792	0.00662086	0.440631	0.00763845	0.104036
746_at	PDE3B	phosphodiesterase 3B, cGMP-inhibited	0.594511	0.000731367	0.00814961	-0.327559	0.0479203	0.227892			39110_at	EIF4B	eukaryotic translation initiation factor 4B	-0.688277	0.000556517	0.00664714	-0.221673	0.149271	0.371609
34002_at	HSD3B2	hydroxy-delta-5-steroid dehydrogenase, 3 beta- and steroid delta-isomerase 2	0.674816	0.000732185	0.00815154	-0.331126	0.0479044	0.227892			34848_at	FDFT1	farnesyl-diphosphate farnesyltransferase 1	-0.644332	0.000564527	0.00671739	0.142337	0.499593	0.699342
37225_at	KANK1	KN motif and ankyrin repeat domains 1	0.660115	0.000756153	0.00837406	0.35728	0.0364233	0.205094			33799_at	SIAH2	siah E3 ubiquitin protein ligase 2	-0.863427	0.000567967	0.00674561	-0.0524096	0.705811	0.838669
34783_s_at	BUB3	BUB3 mitotic checkpoint protein	0.65237	0.000760243	0.00840461	0.0724094	0.61954	0.784129			32206_at	CDC42BPA	CDC42 binding protein kinase alpha (DMPK-like)	-0.701599	0.000570368	0.00676141	-0.236353	0.174768	0.401162
1550_at	MRPL28	mitochondrial ribosomal protein L28	0.604105	0.000763125	0.00842909	0.0606747	0.644948	0.799379			35303_at	INSIG1	insulin induced gene 1	-0.814415	0.0005726	0.00677277	0.117144	0.415412	0.6323
36652_at	UROS	uroporphyrinogen III synthase	0.651473	0.000769794	0.00847045	-0.213492	0.143391	0.363735			35767_at	GABARAPL2	GABA(A) receptor-associated protein-like 2	-0.633109	0.000573381	0.00677277	0.202157	0.207532	0.435311
36542_at	SLC9A6	solute carrier family 9, subfamily A (NHE6, cation proton antiporter 6), member 6	0.626281	0.000770224	0.00847045	0.207034	0.277918	0.502106			33421_s_at	SC5D	sterol-C5-desaturase	-0.635764	0.000573472	0.00677277	0.401737	0.0172506	0.154132
38973_at	HIC2	hypermethylated in cancer 2	0.633217	0.000772318	0.00848006	-0.118319	0.382933	0.602433			39510_r_at	0	0	-0.834572	0.00057666	0.0067975	-0.0983013	0.503186	0.702191
1503_at	BRCA2	breast cancer 2, early onset	0.66247	0.000772441	0.00848006	-0.0611262	0.753666	0.869191			36985_at	IDI1	isopentenyl-diphosphate delta isomerase 1	-0.657748	0.000579569	0.00681925	-0.0268888	0.847292	0.920767
37636_at	PHF16	PHD finger protein 16	0.608168	0.000786269	0.00857506	0.435784	0.0183939	0.157226			35842_at	0	0	-0.948934	0.000581592	0.00683668	0.113511	0.69233	0.83102
39093_s_at	BRD4	bromodomain containing 4	0.627214	0.000786528	0.00857506	-0.419147	0.0287352	0.18652			32685_at	RALGPS1	Ral GEF with PH domain and SH3 binding motif 1	-0.893191	0.000593694	0.00695961	-0.328659	0.044994	0.222725
167_at	EIF5	eukaryotic translation initiation factor 5	0.620284	0.00079548	0.00865927	0.20739	0.159496	0.383332			781_at	RABGGTB	Rab geranylgeranyltransferase, beta subunit	-0.625209	0.000593703	0.00695961	0.412089	0.0273581	0.183403
32869_at	MRE11A	MRE11 meiotic recombination 11 homolog A (S. cerevisiae)	0.782969	0.00079631	0.00865927	-0.113582	0.508476	0.70575			37617_at	CCSER2	coiled-coil serine-rich protein 2	-0.627947	0.000598155	0.00699578	-0.0217351	0.881584	0.940352
36371_at	MFAP3	microfibrillar-associated protein 3	0.622562	0.000802766	0.00871796	0.20231	0.179299	0.405744			32196_at	CAND1	cullin-associated and neddylation-dissociated 1	-0.690895	0.000598843	0.00699578	0.143832	0.455659	0.66536
38120_at	PKD2	polycystic kidney disease 2 (autosomal dominant)	0.604813	0.000811236	0.00879129	0.232932	0.122729	0.338531			38698_at	0	0	-0.688748	0.000599464	0.00699578	-0.0754019	0.629618	0.791569
36552_at	0	0	0.658156	0.000818524	0.00884748	0.162277	0.236866	0.465076			39642_at	0	0	-0.743645	0.000599559	0.00699578	0.558789	0.00776879	0.104896
40238_at	IQCK	IQ motif containing K	0.718366	0.000819401	0.00884939	0.585596	0.0208407	0.164564			38496_at	ELK4	ELK4, ETS-domain protein (SRF accessory protein 1)	-0.677882	0.000606863	0.00706794	0.181626	0.217663	0.44538
34878_at	SMC4	structural maintenance of chromosomes 4	1.05593	0.000820775	0.00885109	0.8154	0.0366519	0.205716			33341_at	GNB1	guanine nucleotide binding protein (G protein), beta polypeptide 1	-0.614144	0.000607848	0.00707289	0.0316683	0.808902	0.900881
1171_s_at	POU2F1	POU class 2 homeobox 1	0.586606	0.00082096	0.00885109	-0.0800688	0.576753	0.755264			38716_at	CAMKK2	calcium/calmodulin-dependent protein kinase kinase 2, beta	-0.603316	0.000611255	0.00709945	-0.145176	0.291299	0.516306
41517_g_at	YKT6	YKT6 v-SNARE homolog (S. cerevisiae)	0.775522	0.000830813	0.00894204	0.0148815	0.911928	0.955197			1844_s_at	MAP2K1	mitogen-activated protein kinase kinase 1	-0.609415	0.000619707	0.00716465	0.181489	0.19304	0.420575
743_at	NAP1L3	nucleosome assembly protein 1-like 3	0.703154	0.000841486	0.0090351	-0.176094	0.229122	0.456906			40642_at	NFIB	nuclear factor I/B	-0.638151	0.000625386	0.0072105	0.0855357	0.595534	0.768853
33524_at	CRKL	v-crk sarcoma virus CT10 oncogene homolog (avian)-like	0.610776	0.000842466	0.0090351	0.0420078	0.758056	0.872183			41454_at	HEBP2	heme binding protein 2	-0.625477	0.000626483	0.00721656	0.514404	0.0169691	0.152966
32940_at	AMMECR1	Alport syndrome, mental retardation, midface hypoplasia and elliptocytosis chromosomal region gene 1	0.769981	0.000843038	0.0090351	0.259672	0.0769941	0.277254			37670_at	ANXA7	annexin A7	-0.900471	0.000628482	0.00721812	0.37606	0.199725	0.427087
33852_at	TIA1	TIA1 cytotoxic granule-associated RNA binding protein	0.681641	0.000847025	0.00905478	-0.114417	0.392777	0.61167			37828_at	0	0	-0.791247	0.000628905	0.00721812	0.00300968	0.987003	0.993743
40301_at	GPR161	G protein-coupled receptor 161	0.809114	0.000860772	0.00917842	0.195139	0.182071	0.408977			35008_at	PER2	period circadian clock 2	-0.682103	0.000632928	0.00725769	0.0482378	0.719256	0.848072
39178_at	RTN1	reticulon 1	0.603879	0.000862021	0.00918398	-0.170046	0.337157	0.559565			41830_at	EFCAB14	EF-hand calcium binding domain 14	-0.903018	0.000636662	0.00729388	-0.254273	0.130704	0.349384
36662_at	0	0	0.616921	0.000864662	0.00919659	0.067297	0.656551	0.807891			38700_at	CSRP1	cysteine and glycine-rich protein 1	-0.639377	0.000637815	0.00730047	-0.282805	0.0545131	0.239328
38750_at	NOTCH3	notch 3	0.722981	0.000870126	0.00924692	-0.14569	0.309981	0.532502			32096_at	TRMT1	tRNA methyltransferase 1 homolog (S. cerevisiae)	-0.757784	0.000648006	0.00739699	0.083833	0.596701	0.769887
34545_at	CCDC88C	coiled-coil domain containing 88C	0.658567	0.000872629	0.00925793	-0.0682038	0.635241	0.795075			41784_at	0	0	-0.603229	0.000650708	0.00742113	0.149569	0.313284	0.536372
40533_at	BIRC5	baculoviral IAP repeat containing 5	0.657716	0.000881937	0.00933284	-0.0225195	0.871941	0.934766			38357_at	0	0	-0.684592	0.000652215	0.00742193	0.141121	0.358943	0.580421
31714_at	MSH4	mutS homolog 4 (E. coli)	0.673385	0.000882232	0.00933284	-0.299802	0.110207	0.322822			1562_g_at	DUSP8	dual specificity phosphatase 8	-0.646748	0.000652441	0.00742193	-0.0110174	0.937596	0.967854
865_at	RPS6KA3	ribosomal protein S6 kinase, 90kDa, polypeptide 3	0.713155	0.000889788	0.00939416	0.100952	0.528036	0.718996			40674_s_at	HOXC6	homeobox C6	-0.59874	0.000652542	0.00742193	-0.390518	0.0359739	0.203664
1994_at	ATF2	activating transcription factor 2	0.768675	0.000891326	0.009401	0.096389	0.573975	0.753175			36849_at	ARHGAP29	Rho GTPase activating protein 29	-1.50586	0.000660323	0.00749692	0.717082	0.0694311	0.264157
35026_f_at	ZNF273	zinc finger protein 273	0.867133	0.000897741	0.00946075	0.402256	0.0232242	0.170667			31867_at	BBX	bobby sox homolog (Drosophila)	-0.628037	0.00066167	0.00750547	0.190085	0.268407	0.493147
1774_at	MXD1	MAX dimerization protein 1	0.76617	0.000906395	0.00953603	-0.447847	0.00737531	0.10294			33862_at	PPAP2B	phosphatidic acid phosphatase type 2B	-0.717109	0.000678489	0.00766869	-0.129362	0.33474	0.557377
41231_f_at	HMGN2 /// LOC100996852	high mobility group nucleosomal binding domain 2 /// non-histone chromosomal protein HMG-17-like	0.649474	0.00093721	0.00980338	0.110735	0.415534	0.632367			39059_at	DHCR7	7-dehydrocholesterol reductase	-0.60087	0.000680117	0.00767388	0.0118671	0.930967	0.963794
32849_at	SMC1A	structural maintenance of chromosomes 1A	0.701803	0.00093984	0.00980618	0.587584	0.021597	0.165963			32238_at	BIN1	bridging integrator 1	-0.613146	0.000680164	0.00767388	-0.128752	0.348477	0.571209
1433_g_at	SMAD3	SMAD family member 3	0.683893	0.000976752	0.0101356	1.52698	1.1522e-05	0.00145466			37213_at	DNASE1L1	deoxyribonuclease I-like 1	-0.646584	0.000681092	0.00767749	0.271787	0.0778826	0.278941
31611_s_at	BCL2L11	BCL2-like 11 (apoptosis facilitator)	0.670725	0.0009828	0.0101696	0.0169774	0.916367	0.956918			39745_at	OPA1	optic atrophy 1 (autosomal dominant)	-0.787211	0.000689453	0.00775098	-0.138083	0.373905	0.594379
40755_at	MICA	MHC class I polypeptide-related sequence A	0.69171	0.000983528	0.0101696	0.0669324	0.689505	0.829048			32506_at	TBC1D1	TBC1 (tre-2/USP6, BUB2, cdc16) domain family, member 1	-0.869107	0.000701681	0.00788143	0.0664749	0.639105	0.796679
40689_at	SEL1L	sel-1 suppressor of lin-12-like (C. elegans)	0.810921	0.000993005	0.0102424	0.677094	0.000607406	0.0251479			34349_at	SEC63	SEC63 homolog (S. cerevisiae)	-0.697409	0.000705683	0.00791229	0.369458	0.0837727	0.28829
38743_f_at	RAF1	v-raf-1 murine leukemia viral oncogene homolog 1	0.709789	0.000993818	0.0102424	0.0616303	0.661679	0.811235			34897_at	---	---	-0.629945	0.000714552	0.00798338	0.0136326	0.91706	0.957416
37228_at	PLK1	polo-like kinase 1	0.683428	0.00100942	0.0103802	-0.220382	0.126103	0.343056			175_s_at	PKN1	protein kinase N1	-0.738848	0.000734627	0.00816753	-0.362524	0.0343201	0.199966
2012_s_at	PRKDC	protein kinase, DNA-activated, catalytic polypeptide	0.600623	0.00101266	0.0104026	0.0820488	0.597734	0.770377			31797_at	TBPL1	TBP-like 1	-0.705211	0.000734916	0.00816753	0.285274	0.13091	0.349467
745_at	TCEA2	transcription elongation factor A (SII), 2	0.601031	0.00102797	0.0105086	0.240438	0.177076	0.403316			34998_at	PRMT3	protein arginine methyltransferase 3	-0.761798	0.00074198	0.00823878	0.389707	0.0231766	0.170667
40696_at	RIPK1	receptor (TNFRSF)-interacting serine-threonine kinase 1	0.599298	0.00103441	0.0105573	-0.0134313	0.924645	0.960319			41695_at	ZBTB43	zinc finger and BTB domain containing 43	-0.593377	0.000743205	0.00824514	0.389722	0.0154368	0.146459
40237_at	PHLDA2	pleckstrin homology-like domain, family A, member 2	0.601463	0.00104025	0.0106083	0.723	0.000538395	0.0228863			38431_at	MAPK9	mitogen-activated protein kinase 9	-0.61197	0.00075087	0.00832285	0.322636	0.0428921	0.21765
32172_at	SPEN	spen homolog, transcriptional regulator (Drosophila)	0.626168	0.00104561	0.0106373	0.697663	0.00165452	0.0469202			39509_at	BBIP1	BBSome interacting protein 1	-0.759724	0.00075922	0.00840066	0.0310642	0.893277	0.94589
33298_at	STRN	striatin, calmodulin binding protein	0.673432	0.00105949	0.010759	0.139384	0.407717	0.624839			34775_at	TSPAN1	tetraspanin 1	-0.665024	0.000765523	0.00844804	-0.0586551	0.663623	0.812791
34877_at	JAK1	Janus kinase 1	0.567062	0.00106896	0.0108138	0.864219	0.000203077	0.0121509			37221_at	PRKAR2B	protein kinase, cAMP-dependent, regulatory, type II, beta	-0.644622	0.000766178	0.00844804	0.111855	0.652721	0.80488
31996_at	ARFGEF2	ADP-ribosylation factor guanine nucleotide-exchange factor 2 (brefeldin A-inhibited)	0.750263	0.00108175	0.0109257	0.0412333	0.776539	0.882664			35207_at	SCNN1A	sodium channel, non-voltage-gated 1 alpha subunit	-0.746567	0.000768185	0.00846277	-0.172179	0.213917	0.441718
39635_at	THSD7A	thrombospondin, type I, domain containing 7A	0.69614	0.0011025	0.0110732	0.221762	0.189605	0.417106			32107_at	0	0	-0.609783	0.000779479	0.00854247	-0.25408	0.0836984	0.28829
31942_at	TULP3	tubby like protein 3	0.611469	0.00111569	0.0111702	0.072606	0.593708	0.767359			41435_at	PPFIA3	protein tyrosine phosphatase, receptor type, f polypeptide (PTPRF), interacting protein (liprin), alpha 3	-0.689282	0.00078268	0.00857011	-0.159528	0.296904	0.521409
32652_g_at	TAGLN3	transgelin 3	0.607905	0.00111761	0.0111805	-0.0856772	0.546851	0.732986			1327_s_at	MAP3K5	mitogen-activated protein kinase kinase kinase 5	-0.669732	0.000783991	0.00857506	0.425177	0.0238688	0.17269
33714_at	HMGB3	high mobility group box 3	0.66021	0.0011443	0.0114023	0.0239122	0.866741	0.932748			33631_at	TXNL4A	thioredoxin-like 4A	-0.594974	0.000785501	0.00857506	0.290467	0.226657	0.454491
40848_g_at	MICAL2	microtubule associated monooxygenase, calponin and LIM domain containing 2	0.711468	0.00116303	0.0115295	0.635003	0.00744341	0.103228			31838_at	FAM216A	family with sequence similarity 216, member A	-0.608866	0.000786012	0.00857506	0.383431	0.0748958	0.273602
38549_at	RSAD2	radical S-adenosyl methionine domain containing 2	0.712114	0.00116615	0.0115472	-0.00169083	0.99083	0.995521			39024_at	NUP98	nucleoporin 98kDa	-0.77553	0.000795973	0.00865927	-0.270866	0.0872197	0.292936
38653_at	PMP22	peripheral myelin protein 22	0.620641	0.00118997	0.0117371	-0.153865	0.267415	0.492504			35272_at	GNG5	guanine nucleotide binding protein (G protein), gamma 5	-0.602717	0.000803088	0.00871796	0.10611	0.47105	0.677799
37254_at	ZNF133	zinc finger protein 133	0.588875	0.00119364	0.011764	0.0850524	0.56556	0.746965			40171_at	FRAT2	frequently rearranged in advanced T-cell lymphomas 2	-0.661579	0.000815025	0.00882478	-0.335733	0.0558733	0.241137
1809_at	CDC7	cell division cycle 7	0.76455	0.0011968	0.0117859	0.280197	0.107172	0.319294			40588_r_at	EEF1E1	eukaryotic translation elongation factor 1 epsilon 1	-1.0597	0.000817338	0.00884224	0.00419399	0.986796	0.993743
41860_at	TEX30	testis expressed 30	0.617437	0.00120254	0.0118333	-0.0135772	0.918872	0.958107			37900_at	LOC101060567 /// PEX11B	peroxisomal membrane protein 11B-like /// peroxisomal biogenesis factor 11 beta	-0.673725	0.000828045	0.00891985	0.384706	0.0966075	0.307597
36913_at	SLBP	stem-loop binding protein	0.692282	0.00121128	0.0118948	0.64355	0.03102	0.190863			36613_at	IFRD2	interferon-related developmental regulator 2	-0.656337	0.000835319	0.00898288	0.00941011	0.943224	0.970008
38532_at	ZBTB39	zinc finger and BTB domain containing 39	0.721504	0.00123148	0.0120549	0.532367	0.0165642	0.151758			39140_at	DHX29	DEAH (Asp-Glu-Ala-His) box polypeptide 29	-0.668764	0.000842576	0.0090351	-0.220282	0.274863	0.499374
37425_g_at	CCHCR1	coiled-coil alpha-helical rod protein 1	0.796858	0.00123879	0.0120825	0.0511922	0.721853	0.849654			37503_at	TBC1D30	TBC1 domain family, member 30	-0.635429	0.000845473	0.00905352	-0.66277	0.00163075	0.0466854
33079_at	STX6	syntaxin 6	0.594898	0.00124788	0.0121376	0.200296	0.200124	0.427724			35187_at	0	0	-0.741941	0.000846945	0.00905478	-0.124109	0.529099	0.719815
40407_at	KPNA2	karyopherin alpha 2 (RAG cohort 1, importin alpha 1)	0.712348	0.00126524	0.0122673	-0.0942167	0.623169	0.787018			35817_at	MBP	myelin basic protein	-0.62	0.000853521	0.0091165	0.316233	0.0551951	0.240206
40684_at	GCHFR	GTP cyclohydrolase I feedback regulator	0.725518	0.00128039	0.0123737	-0.163724	0.24198	0.470144			32855_at	LDLR	low density lipoprotein receptor	-0.626909	0.000859424	0.00917179	0.38727	0.0152762	0.145818
37504_at	SMURF1	SMAD specific E3 ubiquitin protein ligase 1	0.616877	0.00130098	0.0124842	0.347447	0.0527946	0.236886			372_f_at	LOC391322	D-dopachrome tautomerase-like	-0.602863	0.000863546	0.00919247	-0.018605	0.887888	0.94333
41161_at	DAXX	death-domain associated protein	0.56525	0.00131304	0.0125679	0.71972	0.000439565	0.0198907			40982_at	TSR1	TSR1, 20S rRNA accumulation, homolog (S. cerevisiae)	-0.600802	0.000881452	0.00933284	-0.0568113	0.688648	0.828958
34268_at	RGS19	regulator of G-protein signaling 19	0.580584	0.00131896	0.012596	0.271484	0.0719108	0.268213			33632_g_at	TXNL4A	thioredoxin-like 4A	-0.656289	0.000889934	0.00939416	0.193464	0.324587	0.548216
36947_s_at	DYRK1A	dual-specificity tyrosine-(Y)-phosphorylation regulated kinase 1A	0.7084	0.00133925	0.0127704	-0.305162	0.110748	0.323173			33453_at	PTPN18	protein tyrosine phosphatase, non-receptor type 18 (brain-derived)	-0.655898	0.000906096	0.00953603	0.135925	0.342896	0.565959
33285_i_at	SIKE1	suppressor of IKBKE 1	0.623435	0.00134419	0.0128078	1.078	0.000300848	0.0154183			40586_at	EEF1E1	eukaryotic translation elongation factor 1 epsilon 1	-0.60316	0.000916283	0.00962402	0.232646	0.103518	0.314902
1978_at	ITGA2	integrin, alpha 2 (CD49B, alpha 2 subunit of VLA-2 receptor)	0.759163	0.00134827	0.0128288	-0.401848	0.0190008	0.159286			38849_at	SCAMP1	secretory carrier membrane protein 1	-0.612309	0.000918342	0.00963763	-0.0352582	0.837341	0.916068
1643_g_at	MTA1	metastasis associated 1	-0.559096	0.00134842	0.0128288	0.848761	0.000520678	0.0224354			37608_g_at	KHK	ketohexokinase (fructokinase)	-0.588438	0.000920546	0.00965273	-0.500969	0.00387025	0.0765076
34436_at	SLC17A3	solute carrier family 17 (sodium phosphate), member 3	0.776211	0.00138182	0.0130775	-0.294968	0.0970129	0.307968			33998_at	NTS	neurotensin	-0.60377	0.000926435	0.00970642	-1.92937	5.17933e-06	0.000860383
37258_at	MSANTD3-TMEFF1 /// TMEFF1	MSANTD3-TMEFF1 readthrough /// transmembrane protein with EGF-like and two follistatin-like domains 1	0.883601	0.00140088	0.0132137	0.46633	0.0475821	0.227548			36504_at	FARS2	phenylalanyl-tRNA synthetase 2, mitochondrial	-0.650505	0.000937345	0.00980338	0.0580728	0.699513	0.835075
33339_g_at	STAT1	signal transducer and activator of transcription 1, 91kDa	0.597679	0.00140249	0.0132137	0.0222337	0.865225	0.932023			41557_at	SKIV2L2	superkiller viralicidic activity 2-like 2 (S. cerevisiae)	-0.662029	0.000938018	0.00980338	0.215985	0.168369	0.393057
37218_at	BTG3	BTG family, member 3	0.653113	0.00147413	0.0137961	0.883228	0.000640076	0.0257355			41249_at	NADK	NAD kinase	-0.639511	0.000939388	0.00980618	0.00787098	0.956005	0.976632
39651_at	RECQL4	RecQ protein-like 4	0.738899	0.00150273	0.0139955	0.0306045	0.86413	0.931174			32597_at	RBL2	retinoblastoma-like 2 (p130)	-0.804063	0.000969925	0.0100784	0.0555659	0.782808	0.885693
38944_at	SMAD3	SMAD family member 3	0.707658	0.00151595	0.0140727	1.35488	4.81828e-06	0.000833298			36097_at	IER2	immediate early response 2	-0.634451	0.000977036	0.0101356	0.257989	0.0737198	0.271741
35066_g_at	AGGF1	angiogenic factor with G patch and FHA domains 1	0.584932	0.00159556	0.0147144	-0.114102	0.475091	0.680665			39328_at	HMGCR	3-hydroxy-3-methylglutaryl-CoA reductase	-0.637412	0.000978167	0.0101381	-0.0177567	0.900514	0.948834
32683_at	TMPO	thymopoietin	0.759842	0.00160389	0.0147445	0.196685	0.189977	0.417559			41386_i_at	KDM6B	lysine (K)-specific demethylase 6B	-0.606329	0.00097888	0.0101381	-0.108888	0.453028	0.663181
40015_at	MAST4	microtubule associated serine/threonine kinase family member 4	0.653863	0.00162076	0.0148383	-0.178286	0.257262	0.483014			38262_at	MBOAT2	membrane bound O-acyltransferase domain containing 2	-0.671341	0.000985362	0.0101802	0.0376574	0.780612	0.884531
1833_at	CDK2	cyclin-dependent kinase 2	0.608002	0.00162322	0.0148501	0.128897	0.388675	0.607564			40413_at	DAP3	death associated protein 3	-0.741383	0.00101749	0.0104437	0.406958	0.0197117	0.161191
38349_at	ITCH	itchy E3 ubiquitin protein ligase	0.596083	0.00163088	0.0148986	0.37516	0.0206093	0.164056			39986_at	0	0	-0.635794	0.00101994	0.0104604	0.0260687	0.860857	0.928531
32275_at	SLPI	secretory leukocyte peptidase inhibitor	0.526247	0.00163779	0.0149293	1.56637	1.95461e-06	0.000431192			35311_at	CREG1	cellular repressor of E1A-stimulated genes 1	-0.602287	0.00103116	0.0105327	0.00630448	0.970182	0.984531
35967_at	ARNT	aryl hydrocarbon receptor nuclear translocator	0.582505	0.00165888	0.0150888	0.0183593	0.891332	0.944921			41179_at	RNF44	ring finger protein 44	-0.664515	0.0010453	0.0106373	0.271561	0.145752	0.367143
40777_at	CTNNB1	catenin (cadherin-associated protein), beta 1, 88kDa	0.694328	0.00166125	0.0150995	0.270339	0.252185	0.479592			35709_at	RFK	riboflavin kinase	-0.817111	0.0010808	0.0109249	0.357809	0.241118	0.469191
31830_s_at	SMTN	smoothelin	0.680318	0.00167777	0.0151966	-0.201594	0.203537	0.431421			34876_at	CPD	carboxypeptidase D	-0.96413	0.00109271	0.011025	0.157503	0.442221	0.653829
370_at	STK38	serine/threonine kinase 38	0.65219	0.00168035	0.0151966	0.107838	0.438629	0.651416			41506_at	MAPKAPK5	mitogen-activated protein kinase-activated protein kinase 5	-0.651685	0.00109333	0.011025	-0.102278	0.440916	0.653342
37180_at	PLCG2	phospholipase C, gamma 2 (phosphatidylinositol-specific)	0.631529	0.0016877	0.0152339	-0.0970895	0.536375	0.725358			40127_at	SFXN3	sideroflexin 3	-0.678108	0.00110163	0.0110732	-0.141248	0.344007	0.567029
38231_f_at	KIR2DL2 /// KIR2DL4 /// KIR2DL5A /// KIR2DL5B /// KIR3DL3 /// KIR3DS1 /// LOC100287534	killer cell immunoglobulin-like receptor, two domains, long cytoplasmic tail, 2 /// killer cell immunoglobulin-like receptor, two domains, long cytoplasmic tail, 4 /// killer cell immunoglobulin-like receptor, two domains, long cytoplasmic tail, 5A /// killer cell immunoglobulin-like receptor, two domains, long cytoplasmic tail, 5B /// killer cell immunoglobulin-like receptor three domains long c…	0.615358	0.0016978	0.0152887	-0.143557	0.505375	0.703923			39075_at	NEU1	sialidase 1 (lysosomal sialidase)	-0.649401	0.0011049	0.0110885	-0.393947	0.0198579	0.161486
38606_at	TDO2	tryptophan 2,3-dioxygenase	0.63902	0.0017017	0.0152911	0.695397	0.000477881	0.0210953			38387_at	MNAT1	menage a trois homolog 1, cyclin H assembly factor (Xenopus laevis)	-0.746845	0.00110588	0.0110895	0.0948108	0.494514	0.696324
40480_s_at	FYN	FYN oncogene related to SRC, FGR, YES	0.628263	0.00171042	0.0153573	1.00539	0.000302871	0.0154183			36581_at	GARS	glycyl-tRNA synthetase	-0.61068	0.00113311	0.0113266	0.358225	0.0486804	0.230011
35251_at	HIVEP1	human immunodeficiency virus type I enhancer binding protein 1	0.653845	0.00172925	0.0154725	0.13191	0.450113	0.660589			39108_at	LSS	lanosterol synthase (2,3-oxidosqualene-lanosterol cyclase)	-0.587658	0.00113953	0.0113728	-0.00374886	0.977514	0.988159
35907_at	CCNF	cyclin F	0.609435	0.00175727	0.0156567	-0.097479	0.517021	0.710913			39410_at	ASAP2	ArfGAP with SH3 domain, ankyrin repeat and PH domain 2	-0.645886	0.00114602	0.0114105	0.402793	0.0412625	0.215175
37055_at	ETV1	ets variant 1	0.593132	0.00176011	0.0156599	-0.47207	0.0158822	0.14897			34259_at	CLUH	clustered mitochondria (cluA/CLU1) homolog	-0.60161	0.00115201	0.0114609	-0.099932	0.488009	0.691045
34990_at	SETBP1	SET binding protein 1	0.619485	0.00180502	0.015947	-0.145893	0.292388	0.517293			35963_at	PFDN6	prefoldin subunit 6	-0.675421	0.00115698	0.0114887	0.172624	0.305372	0.528199
35123_at	IPO8	importin 8	0.866495	0.00180694	0.0159493	0.211128	0.140055	0.360047			40616_at	EIF3J	eukaryotic translation initiation factor 3, subunit J	-0.593631	0.00115751	0.0114887	-0.113859	0.421724	0.637943
31895_at	BACH1 /// GRIK1-AS2	BTB and CNC homology 1, basic leucine zipper transcription factor 1 /// GRIK1 antisense RNA 2	0.646361	0.00180906	0.0159493	0.332618	0.0363528	0.204982			37825_at	GALK2	galactokinase 2	-0.676386	0.00116345	0.0115295	-0.352508	0.041993	0.21604
582_g_at	NR2C1	nuclear receptor subfamily 2, group C, member 1	0.641459	0.00186432	0.0163451	0.118689	0.383701	0.60322			32574_at	SMPD1	sphingomyelin phosphodiesterase 1, acid lysosomal	-0.728941	0.00117487	0.0115981	-0.285509	0.0866133	0.291831
33821_at	ELOVL5	ELOVL fatty acid elongase 5	-0.51846	0.00189828	0.0166083	0.58691	0.00224381	0.0566092			39010_at	ENSA	endosulfine alpha	-0.595798	0.00117497	0.0115981	-0.937702	0.000116153	0.00857563
37253_at	PIP5K1B	phosphatidylinositol-4-phosphate 5-kinase, type I, beta	0.598724	0.00190796	0.0166814	-0.0793214	0.593455	0.767353			39623_at	NDP	Norrie disease (pseudoglioma)	-0.631629	0.00121161	0.0118948	0.162694	0.269453	0.494238
41544_at	PLK2	polo-like kinase 2	0.561794	0.00191166	0.0167022	2.83364	6.25662e-07	0.000202538			39115_at	0	0	-0.601375	0.00121247	0.0118948	-0.0613055	0.657593	0.808936
34770_at	MAP3K8	mitogen-activated protein kinase kinase kinase 8	0.599896	0.00193077	0.0167649	-0.360355	0.0568061	0.24262			41116_at	TSR3	TSR3, 20S rRNA accumulation, homolog (S. cerevisiae)	-0.58367	0.00122485	0.012006	0.0085253	0.955014	0.975921
1997_s_at	BAX	BCL2-associated X protein	0.719625	0.00196835	0.0169975	-0.176973	0.272146	0.496967			41600_at	PA2G4	proliferation-associated 2G4, 38kDa	-0.638507	0.00123175	0.0120549	0.00657673	0.960188	0.978929
37999_at	CPOX	coproporphyrinogen oxidase	0.666067	0.0020154	0.0173327	1.35342	4.29394e-05	0.0039861			41308_at	CTBP1	C-terminal binding protein 1	-0.710362	0.00123581	0.0120825	0.463153	0.034499	0.200622
35572_f_at	ZNF253	zinc finger protein 253	0.672149	0.00206671	0.0176777	0.451604	0.0277881	0.183935			40039_g_at	ST7 /// ST7-OT3	suppression of tumorigenicity 7 /// ST7 overlapping transcript 3 (non-protein coding)	-0.627023	0.00123776	0.0120825	-0.192772	0.23774	0.465703
31944_at	TULP3	tubby like protein 3	0.607985	0.00209919	0.0178586	0.534518	0.00267338	0.062735			40040_at	ST7 /// ST7-OT3	suppression of tumorigenicity 7 /// ST7 overlapping transcript 3 (non-protein coding)	-0.721589	0.00123879	0.0120825	0.0942184	0.475869	0.680869
39329_at	ACTN1	actinin, alpha 1	0.656967	0.00214671	0.0180802	0.311428	0.0565221	0.241977			36510_at	GTF2F2	general transcription factor IIF, polypeptide 2, 30kDa	-0.637714	0.00123935	0.0120825	0.00416634	0.983276	0.991443
1941_at	SKP2	S-phase kinase-associated protein 2, E3 ubiquitin protein ligase	0.777108	0.00215178	0.0181108	0.625493	0.00255469	0.0615515			1031_at	SRPK1	SRSF protein kinase 1	-0.732867	0.00124283	0.012107	0.0219791	0.903707	0.950775
41439_at	MYO1B	myosin IB	0.65518	0.00220154	0.0184041	0.0552235	0.812393	0.90312			38441_s_at	CD46	CD46 molecule, complement regulatory protein	-0.728007	0.00124657	0.0121341	0.0733151	0.641829	0.798009
36580_at	0	0	-0.548088	0.0022141	0.018463	0.595093	0.00623197	0.0951018			38753_at	XPOT	exportin, tRNA	-0.73612	0.00125399	0.0121875	0.0816285	0.685392	0.8267
38790_at	EPHX1	epoxide hydrolase 1, microsomal (xenobiotic)	0.610288	0.00223394	0.0185997	0.434003	0.0424104	0.216809			33278_at	ACSM3	acyl-CoA synthetase medium-chain family member 3	-0.720319	0.00125851	0.0122221	-0.0741094	0.607729	0.776556
34677_f_at	CCDC144A /// USP32 /// USP32P1 /// USP32P2 /// USP6	coiled-coil domain containing 144A /// ubiquitin specific peptidase 32 /// ubiquitin specific peptidase 32 pseudogene 1 /// ubiquitin specific peptidase 32 pseudogene 2 /// ubiquitin specific peptidase 6 (Tre-2 oncogene)	-0.558784	0.00227636	0.0188565	0.605937	0.00417073	0.0793005			41665_at	PCF11	PCF11, cleavage and polyadenylation factor subunit, homolog (S. cerevisiae)	-0.663708	0.00126508	0.0122673	-0.236872	0.139036	0.359013
36294_at	STK4	serine/threonine kinase 4	0.619668	0.00228627	0.0189149	0.266678	0.117339	0.330893			35308_at	URM1	ubiquitin related modifier 1	-0.602039	0.00127419	0.0123363	-0.136654	0.340486	0.563534
40268_at	FOSL2	FOS-like antigen 2	0.607968	0.00238846	0.0195553	-0.298996	0.0467437	0.225761			40788_at	AK2	adenylate kinase 2	-0.628279	0.00128626	0.0123973	0.0386426	0.794997	0.892718
31631_f_at	PTTG2	pituitary tumor-transforming 2	0.665395	0.00241894	0.0197536	-0.225398	0.112271	0.32592			34325_at	PQBP1	polyglutamine binding protein 1	-0.763445	0.00128637	0.0123973	-0.280496	0.0756262	0.274841
37629_at	CSNK2A2	casein kinase 2, alpha prime polypeptide	0.609109	0.00245162	0.0199817	0.218963	0.176546	0.402652			38687_at	0	0	-0.588681	0.00128866	0.0124098	-0.104963	0.63963	0.796855
37743_at	FEZ1	fasciculation and elongation protein zeta 1 (zygin I)	0.616125	0.00248063	0.020157	-0.0693215	0.640612	0.797423			1827_s_at	MYC	v-myc myelocytomatosis viral oncogene homolog (avian)	-0.58663	0.00130876	0.0125372	-0.175713	0.207141	0.43531
37909_at	LAMA3	laminin, alpha 3	-0.505718	0.00253538	0.0204662	0.791637	0.000206753	0.0123125			34654_at	MTMR1	myotubularin related protein 1	-0.632451	0.00131715	0.0125882	-0.0981591	0.537579	0.725762
1182_at	PLCL1	phospholipase C-like 1	0.694241	0.00254538	0.0204814	0.0364001	0.816649	0.904717			38385_at	DSTN	destrin (actin depolymerizing factor)	-0.809175	0.00132004	0.0125968	0.365829	0.108184	0.320032
34896_at	SEC23IP	SEC23 interacting protein	-0.563627	0.00259789	0.0208099	0.688119	0.00460784	0.0819351			39158_at	ATF5	activating transcription factor 5	-0.598943	0.00137239	0.0130372	-0.38841	0.0265317	0.18121
32703_at	PLK4	polo-like kinase 4	0.650548	0.00262025	0.0209239	0.20752	0.165556	0.39017			40086_at	WAPAL	wings apart-like homolog (Drosophila)	-0.706467	0.00138913	0.0131369	0.413017	0.0472504	0.226993
35968_s_at	ARNT	aryl hydrocarbon receptor nuclear translocator	0.633167	0.0028213	0.0221994	0.113467	0.403601	0.621626			1936_s_at	MYC	v-myc myelocytomatosis viral oncogene homolog (avian)	-0.612799	0.00139234	0.0131574	-0.218195	0.171049	0.395899
34510_at	CDT1	chromatin licensing and DNA replication factor 1	0.597595	0.00282394	0.0221994	0.174125	0.264539	0.489289			37318_at	ETF1	eukaryotic translation termination factor 1	-0.596424	0.00139406	0.0131638	0.0636612	0.666373	0.81402
32654_g_at	BRD8	bromodomain containing 8	0.497778	0.00284472	0.0222844	0.920375	0.000386737	0.0182296			34651_at	COMT	catechol-O-methyltransferase	-0.617708	0.00140215	0.0132137	-0.141503	0.305116	0.528013
2039_s_at	FYN	FYN oncogene related to SRC, FGR, YES	0.543129	0.00286505	0.0224109	0.706666	0.00065497	0.0259216			36017_at	SPRYD7	SPRY domain containing 7	-0.713469	0.00146014	0.0136854	0.253285	0.274277	0.499026
34544_at	ZNF267	zinc finger protein 267	0.67528	0.00286833	0.0224141	0.125615	0.441277	0.653342			39219_at	CEBPG	CCAAT/enhancer binding protein (C/EBP), gamma	-0.652402	0.00147279	0.0137938	0.393198	0.020196	0.162095
36239_at	POU2AF1	POU class 2 associating factor 1	0.603715	0.002869	0.0224141	-0.141442	0.301216	0.524966			37603_at	IL1RN	interleukin 1 receptor antagonist	-0.648716	0.001481	0.01385	-0.309162	0.056427	0.241898
34726_at	CACNB3	calcium channel, voltage-dependent, beta 3 subunit	0.609445	0.00288549	0.0225011	0.183467	0.260438	0.486167			40164_at	ARHGDIA	Rho GDP dissociation inhibitor (GDI) alpha	-0.668018	0.00148208	0.01385	0.0311807	0.834172	0.913962
1293_s_at	GPLD1	glycosylphosphatidylinositol specific phospholipase D1	0.728234	0.00290957	0.0226609	-0.0451837	0.837423	0.916078			40487_at	TRIM44	tripartite motif containing 44	-0.669354	0.00149361	0.0139474	0.406821	0.0415951	0.215533
38176_at	GNB5	guanine nucleotide binding protein (G protein), beta 5	0.612496	0.00293348	0.0228156	0.252092	0.189556	0.417069			40285_at	NVL	nuclear VCP-like	-0.744019	0.00149589	0.0139583	-0.330183	0.0453924	0.223015
36550_at	RIN2	Ras and Rab interactor 2	-0.533068	0.00296769	0.0230425	0.58389	0.00480061	0.0832985			34539_at	OR7E12P	olfactory receptor, family 7, subfamily E, member 12 pseudogene	-0.67841	0.00150115	0.0139955	-0.0160314	0.92291	0.959596
36384_at	BAAT	bile acid CoA: amino acid N-acyltransferase (glycine N-choloyltransferase)	0.674546	0.00297547	0.0230727	-0.0261744	0.893891	0.946013			228_at	0	v-ral simian leukemia viral oncogene homolog B (ras related	-0.620514	0.00150319	0.0139955	0.0361611	0.807568	0.900428
36643_at	DDR1 /// MIR4640	discoidin domain receptor tyrosine kinase 1 /// microRNA 4640	0.510698	0.00312108	0.0238065	1.07024	0.000354365	0.0170758			1740_g_at	FOLH1 /// FOLH1B	folate hydrolase (prostate-specific membrane antigen) 1 /// folate hydrolase 1B	-0.59723	0.00150993	0.0140478	-0.208221	0.278693	0.502714
39277_at	OSMR	oncostatin M receptor	0.484056	0.00315462	0.0240067	0.809194	0.00017934	0.0114352			31817_at	GABRB3	gamma-aminobutyric acid (GABA) A receptor, beta 3	-0.621794	0.00153975	0.0142726	-0.0702336	0.604963	0.774788
812_at	PPP1R2	protein phosphatase 1, regulatory (inhibitor) subunit 2	0.634997	0.00320421	0.024238	0.552988	0.0626913	0.252448			36604_at	UBE2N	ubiquitin-conjugating enzyme E2N	-0.92416	0.00154627	0.0143225	0.320415	0.140581	0.360666
41499_at	SKI	v-ski sarcoma viral oncogene homolog (avian)	0.606627	0.00335729	0.0250655	0.224011	0.135617	0.354669			784_g_at	WWP1	WW domain containing E3 ubiquitin protein ligase 1	-0.622875	0.00161467	0.014804	0.209187	0.227037	0.454614
35004_at	DHRS2	dehydrogenase/reductase (SDR family) member 2	0.7767	0.00350429	0.02594	-0.111724	0.400723	0.61908			38182_at	0	0	-0.589203	0.00163472	0.0149121	-0.3574	0.158124	0.381777
32217_at	CSRNP2	cysteine-serine-rich nuclear protein 2	0.534404	0.00382938	0.0277372	0.683228	0.00168392	0.0472838			38642_at	ALCAM	activated leukocyte cell adhesion molecule	-0.641894	0.00164694	0.0149911	0.448284	0.0171574	0.153626
36781_at	SERPINA1	serpin peptidase inhibitor, clade A (alpha-1 antiproteinase, antitrypsin), member 1	0.512301	0.00384897	0.0278312	1.27733	4.62132e-06	0.000818939			34719_at	GLS	glutaminase	-0.599993	0.00166506	0.0151233	0.163297	0.249439	0.477043
1754_at	DAXX	death-domain associated protein	0.504532	0.00391371	0.0280273	0.733959	0.000712622	0.027854			35140_at	CDK8	cyclin-dependent kinase 8	-0.811046	0.0016664	0.0151246	0.029654	0.8541	0.924739
2067_f_at	BAX	BCL2-associated X protein	0.613018	0.00391383	0.0280273	-0.0341348	0.805667	0.899102			1637_at	MAPKAPK3	mitogen-activated protein kinase-activated protein kinase 3	-0.611293	0.00167111	0.0151564	-0.359493	0.0250721	0.17743
34455_at	0	0	0.612438	0.00393194	0.0281251	-0.169604	0.350409	0.572732			33432_at	MED8	mediator complex subunit 8	-0.660154	0.001686	0.0152339	-0.119783	0.398937	0.61753
37622_r_at	PSIP1	PC4 and SFRS1 interacting protein 1	0.684822	0.00394498	0.0281545	0.24717	0.188193	0.415301			35844_at	SDC4	syndecan 4	-0.591604	0.00169435	0.0152685	-0.146686	0.278445	0.50241
32577_s_at	PSMC3IP	PSMC3 interacting protein	0.613955	0.00397113	0.0282846	-0.0124584	0.927459	0.961739			41509_at	HSPA9	heat shock 70kDa protein 9 (mortalin)	-0.635563	0.00171933	0.0154084	-0.0867114	0.552521	0.737127
35845_at	SEC24B	SEC24 family, member B (S. cerevisiae)	-0.505743	0.0040844	0.0289207	0.811167	0.000226033	0.0129125			31786_at	KHDRBS3	KH domain containing, RNA binding, signal transduction associated 3	-0.59422	0.00173203	0.0154816	0.412955	0.0446539	0.221951
34272_at	RGS4	regulator of G-protein signaling 4	0.459725	0.00430956	0.0300597	2.92004	1.24094e-08	1.14526e-05			32835_at	RIOK3	RIO kinase 3	-0.657579	0.0017347	0.0154884	0.395234	0.129268	0.34731
36595_s_at	GATM	glycine amidinotransferase (L-arginine:glycine amidinotransferase)	0.830787	0.00436019	0.0302574	0.0646042	0.6396	0.796855			39905_i_at	ARFGAP3	ADP-ribosylation factor GTPase activating protein 3	-0.657885	0.00174674	0.0155849	0.287745	0.137742	0.3572
31804_f_at	SULT1A1	sulfotransferase family, cytosolic, 1A, phenol-preferring, member 1	0.503433	0.00436136	0.0302574	0.628442	0.00130546	0.0407528			38513_at	POP1	processing of precursor 1, ribonuclease P/MRP subunit (S. cerevisiae)	-0.532316	0.00175096	0.0156115	-0.5816	0.00204889	0.0530067
41748_at	TNNC2	troponin C type 2 (fast)	0.617201	0.00438521	0.030386	-0.002123	0.991005	0.995524			39438_at	CREBL2	cAMP responsive element binding protein-like 2	-0.748881	0.00177706	0.0157885	0.458426	0.0133704	0.138248
33149_at	CLP1	cleavage and polyadenylation factor I subunit 1	0.581548	0.00451686	0.0311274	0.480476	0.0396165	0.212924			34352_at	PCBD1	pterin-4 alpha-carbinolamine dehydratase/dimerization cofactor of hepatocyte nuclear factor 1 alpha	-0.613003	0.00179158	0.0158576	-0.173666	0.25622	0.481957
32563_at	ATP1B3	ATPase, Na+/K+ transporting, beta 3 polypeptide	-0.510252	0.00454075	0.0312749	0.584446	0.00512268	0.0861169			35506_s_at	CST1 /// CST2 /// CST4	cystatin SN /// cystatin SA /// cystatin S	-0.586382	0.00179238	0.0158576	-0.48326	0.0128542	0.13603
39654_at	ASPA	aspartoacylase	0.596964	0.00459339	0.0315	-0.249173	0.153238	0.37573			33804_at	PTK2B	protein tyrosine kinase 2 beta	-0.878741	0.00188113	0.0164696	-0.0284997	0.868569	0.933719
40865_at	TDG	thymine-DNA glycosylase	-0.497302	0.00473127	0.032166	0.600604	0.00841108	0.109025			38070_at	0	0	-0.763204	0.00191892	0.0167309	0.179242	0.216101	0.443903
357_at	DNM1L	dynamin 1-like	0.594159	0.00476311	0.0323129	1.00584	9.44032e-05	0.00713677			33794_g_at	TCF20	transcription factor 20 (AR1)	0.520961	0.00192163	0.016743	-0.796928	0.000317726	0.0158549
37152_at	PPARD	peroxisome proliferator-activated receptor delta	0.529448	0.00486825	0.0329224	0.697955	0.000626538	0.025488			38932_at	ZNF7	zinc finger protein 7	-0.58546	0.00192893	0.0167649	0.170777	0.279194	0.503187
34394_at	ADNP	activity-dependent neuroprotector homeobox	0.641568	0.00489517	0.0330678	0.891534	0.0046399	0.0822736			36336_s_at	SBNO2	strawberry notch homolog 2 (Drosophila)	-0.686427	0.00200043	0.0172627	-0.0850121	0.561548	0.744153
1656_s_at	ABL1	c-abl oncogene 1, non-receptor tyrosine kinase	0.594616	0.00489534	0.0330678	0.00933706	0.951727	0.974656			40814_at	IDS	iduronate 2-sulfatase	-0.839667	0.00200585	0.0172845	0.493463	0.101207	0.312406
37542_at	LHFPL2	lipoma HMGIC fusion partner-like 2	0.440259	0.00495879	0.033345	0.894487	0.000122635	0.00894949			35766_at	KRT18	keratin 18	-0.648774	0.00203521	0.0174601	-0.292343	0.053795	0.238109
1767_s_at	TGFB3	transforming growth factor, beta 3	0.522344	0.00507305	0.0338337	0.949035	0.000110317	0.00824114			34310_at	APRT	adenine phosphoribosyltransferase	-0.666642	0.00204406	0.0175196	-0.327955	0.0617715	0.251164
32055_g_at	CCNT2	cyclin T2	0.603201	0.00520091	0.0345587	0.30117	0.108773	0.320564			37806_at	SHANK2	SH3 and multiple ankyrin repeat domains 2	-0.776678	0.00205508	0.017602	-0.334068	0.0289682	0.186786
1697_s_at	PTPRJ	protein tyrosine phosphatase, receptor type, J	0.637057	0.00522555	0.0347004	0.0314726	0.863031	0.930387			41229_at	NFIB	nuclear factor I/B	-0.720598	0.00208737	0.0178126	0.102063	0.464173	0.672271
1675_at	RASA1	RAS p21 protein activator (GTPase activating protein) 1	0.436266	0.00532322	0.035131	0.609528	0.0281853	0.18466			35970_g_at	MPHOSPH9	M-phase phosphoprotein 9	-0.586327	0.00208813	0.0178126	-0.122068	0.433227	0.647258
37001_at	CAPN2	calpain 2, (m/II) large subunit	0.668015	0.00543876	0.0357441	-0.00248986	0.984842	0.99233			40517_at	TTC37	tetratricopeptide repeat domain 37	-0.614976	0.00210658	0.0178854	0.369277	0.0270263	0.182659
1454_at	SMAD3	SMAD family member 3	0.465021	0.00546355	0.0358424	1.14208	1.75151e-05	0.00199214			33914_r_at	FECH	ferrochelatase	-0.785236	0.00211556	0.0179483	0.0401909	0.771056	0.880727
37951_at	DLC1	deleted in liver cancer 1	0.871241	0.00549203	0.0359258	1.19197	2.13332e-05	0.00226329			39307_s_at	CLTB	clathrin, light chain B	-0.859109	0.00212252	0.0179483	-0.0262369	0.872459	0.935042
34206_at	ARAP1	ArfGAP with RhoGAP domain, ankyrin repeat and PH domain 1	0.593311	0.0056614	0.036559	-0.131041	0.364319	0.585055			379_at	TXNDC9	thioredoxin domain containing 9	-0.852608	0.00212471	0.017954	-0.222933	0.37607	0.596093
39990_at	ISL1	ISL LIM homeobox 1	0.631285	0.00598636	0.0381899	-0.314333	0.0489988	0.230309			38978_at	PAIP1	poly(A) binding protein interacting protein 1	-0.682964	0.00218975	0.0183205	-0.0147342	0.918949	0.958108
31473_s_at	TNKS	tankyrase, TRF1-interacting ankyrin-related ADP-ribose polymerase	0.691343	0.00599003	0.0381934	0.208124	0.335236	0.557708			32149_at	MSMB	microseminoprotein, beta-	-0.674463	0.0022121	0.0184585	-0.309964	0.0925872	0.300745
41618_at	COL17A1	collagen, type XVII, alpha 1	0.58101	0.00626625	0.0394964	-0.118966	0.499462	0.699342			31842_at	BCS1L	BC1 (ubiquinol-cytochrome c reductase) synthesis-like	-0.614617	0.00225471	0.0187397	0.204803	0.185982	0.412803
32585_at	EPB41L2	erythrocyte membrane protein band 4.1-like 2	0.724666	0.00628318	0.0395834	-0.038766	0.84033	0.917748			35856_r_at	GRIK1	glutamate receptor, ionotropic, kainate 1	-0.661458	0.00225726	0.0187486	-0.221668	0.177456	0.403818
31827_s_at	TGOLN2	trans-golgi network protein 2	0.443017	0.00638706	0.0400978	0.634973	0.00391765	0.077041			38400_at	LSM14A	LSM14A, SCD6 homolog A (S. cerevisiae)	-0.676322	0.00226333	0.0187745	0.0312043	0.857318	0.926364
40874_at	CDV3	CDV3 homolog (mouse)	-0.494253	0.00639725	0.0401418	0.728127	0.000836049	0.0308629			33143_s_at	SLC16A3	solute carrier family 16, member 3 (monocarboxylic acid transporter 4)	-0.649988	0.00226883	0.0188076	-0.163018	0.234813	0.462628
1272_at	EIF2S3	eukaryotic translation initiation factor 2, subunit 3 gamma, 52kDa	-0.462646	0.00641422	0.0401847	0.845522	0.000532673	0.0227196			34306_at	MBNL1	muscleblind-like splicing regulator 1	-0.745931	0.00227772	0.0188565	-0.000552641	0.997683	0.999187
34312_at	NCOA2	nuclear receptor coactivator 2	-0.519593	0.00644685	0.0402168	0.61162	0.0114664	0.12845			33709_at	PDE9A	phosphodiesterase 9A	-0.848664	0.00230472	0.0190302	-0.223822	0.215122	0.44286
37296_at	ARL1	ADP-ribosylation factor-like 1	-0.455438	0.00644775	0.0402168	0.744188	0.00653402	0.0971638			39650_s_at	PCNXL2	pecanex-like 2 (Drosophila)	-0.619909	0.00232012	0.0191448	-0.211865	0.145425	0.366905
37543_at	ARHGEF6	Rac/Cdc42 guanine nucleotide exchange factor (GEF) 6	0.476076	0.00655034	0.0404123	1.53827	1.40463e-05	0.00165733			36214_at	KLF4	Kruppel-like factor 4 (gut)	0.562475	0.00244795	0.0199647	-0.649797	0.00112305	0.0373217
41772_at	MAOA	monoamine oxidase A	0.49317	0.00656732	0.0404846	0.672388	0.0130928	0.137062			33879_at	SIGMAR1	sigma non-opioid intracellular receptor 1	-0.726017	0.0024954	0.020247	0.0207772	0.887878	0.94333
36872_at	ARPP19	cAMP-regulated phosphoprotein, 19kDa	0.489033	0.00667336	0.0409487	0.937855	0.00136964	0.0417673			36816_s_at	CFTR	cystic fibrosis transmembrane conductance regulator (ATP-binding cassette sub-family C, member 7)	0.517939	0.00253167	0.0204662	-0.617641	0.0061662	0.094476
31800_at	0	0	0.469527	0.00700101	0.0425145	0.625672	0.000965313	0.0337592			41747_s_at	MEF2A	myocyte enhancer factor 2A	-0.658604	0.00253457	0.0204662	-0.50032	0.00710568	0.101311
39764_at	ACVR1	activin A receptor, type I	0.467381	0.00706876	0.0428641	0.647034	0.00823421	0.107727			39356_at	NEDD4L	neural precursor cell expressed, developmentally down-regulated 4-like, E3 ubiquitin protein ligase	-0.699352	0.00254014	0.0204716	-0.0403691	0.767701	0.878766
40473_at	STK24	serine/threonine kinase 24	0.415967	0.0072453	0.0437239	0.639894	0.00142782	0.0427163			36655_at	TJP2	tight junction protein 2	-1.03361	0.00260778	0.0208507	-0.99796	0.00206969	0.0532913
35465_at	SLC25A40	solute carrier family 25, member 40	0.606075	0.00738187	0.0442737	-0.0434297	0.74989	0.867104			40001_r_at	VPS13A	vacuolar protein sorting 13 homolog A (S. cerevisiae)	-0.695925	0.00261883	0.0209239	-0.000944524	0.994484	0.997407
40199_at	MSX1	msh homeobox 1	0.463646	0.0074415	0.0444834	0.784368	0.000264955	0.0144015			37429_g_at	NTNG1	netrin G1	-0.647107	0.00265561	0.0211394	0.0562012	0.690512	0.829899
41123_s_at	ENPP2	ectonucleotide pyrophosphatase/phosphodiesterase 2	0.740707	0.00748878	0.0447025	0.0172606	0.903088	0.95044			32150_at	GOLGA4	golgin A4	-0.623103	0.00267741	0.0212593	0.101553	0.586336	0.762123
348_at	KIFC1	kinesin family member C1	0.601059	0.00760641	0.0451467	-0.534479	0.00584794	0.0924033			41556_s_at	HS3ST1	heparan sulfate (glucosamine) 3-O-sulfotransferase 1	-0.656576	0.00272278	0.0215653	-0.318023	0.0680033	0.261662
1911_s_at	GADD45A	growth arrest and DNA-damage-inducible, alpha	0.423122	0.00764054	0.0453085	1.0871	3.77731e-05	0.00369678			32545_r_at	RSU1	Ras suppressor protein 1	-0.589392	0.00275123	0.0217246	-0.0706058	0.61883	0.783859
1329_s_at	TERF1	telomeric repeat binding factor (NIMA-interacting) 1	0.420193	0.0077439	0.0457818	0.648439	0.0129339	0.136471			374_f_at	DDT /// DDTL	D-dopachrome tautomerase /// D-dopachrome tautomerase-like	-0.61402	0.00276378	0.0217943	-0.0388421	0.775319	0.882164
41683_i_at	BCKDHB	branched chain keto acid dehydrogenase E1, beta polypeptide	-0.570437	0.00791253	0.0463768	0.845325	0.017858	0.156134			41242_at	UAP1	UDP-N-acteylglucosamine pyrophosphorylase 1	-0.613617	0.00278833	0.0219742	0.443117	0.0277028	0.183935
35934_at	EIF2S3	eukaryotic translation initiation factor 2, subunit 3 gamma, 52kDa	-0.516602	0.00825405	0.0478674	0.905996	0.000128117	0.00913827			37914_at	ZFYVE16	zinc finger, FYVE domain containing 16	-0.684458	0.00284451	0.0222844	0.124661	0.361784	0.583112
39330_s_at	ACTN1	actinin, alpha 1	0.602923	0.00850052	0.0487105	0.239972	0.178643	0.40527			33350_s_at	WDR45	WD repeat domain 45	-0.616647	0.00285476	0.0223443	0.0734128	0.581197	0.758566
39909_g_at	TAF6L	TAF6-like RNA polymerase II, p300/CBP-associated factor (PCAF)-associated factor, 65kDa	0.65084	0.00851671	0.0487634	0.0491086	0.766646	0.877984			32694_at	RARB	retinoic acid receptor, beta	-0.683587	0.00293485	0.0228156	0.0582464	0.67934	0.823097
36105_at	CEACAM6	carcinoembryonic antigen-related cell adhesion molecule 6 (non-specific cross reacting antigen)	0.396069	0.00871138	0.0495729	2.12354	3.43581e-07	0.000123934			41421_at	CAMTA2	calmodulin binding transcription activator 2	-0.640723	0.00297736	0.0230727	0.565931	0.00904124	0.11257
40260_g_at	RBFOX2	RNA binding protein, fox-1 homolog (C. elegans) 2	0.462959	0.00873639	0.0496341	0.717673	0.000493042	0.0215386			39230_at	APOBEC3B	apolipoprotein B mRNA editing enzyme, catalytic polypeptide-like 3B	0.480008	0.00299281	0.0231413	-0.610401	0.00107227	0.0361963
41549_s_at	AP1S2	adaptor-related protein complex 1, sigma 2 subunit	-0.446905	0.00909631	0.0510631	1.12684	0.00150211	0.0441587			36974_at	PSMF1	proteasome (prosome, macropain) inhibitor subunit 1 (PI31)	-0.596908	0.00299358	0.0231413	0.188994	0.419405	0.636112
41735_at	DENND3	DENN/MADD domain containing 3	0.653054	0.00910998	0.0511171	-0.293945	0.109707	0.322103			32735_at	PHLPP2	PH domain and leucine rich repeat protein phosphatase 2	-0.61756	0.00300032	0.0231676	0.39393	0.0315815	0.192152
35778_at	KIF5C	kinesin family member 5C	-0.390678	0.00917341	0.0512974	0.801251	0.000689064	0.0270169			38778_at	OTUD4	OTU domain containing 4	-0.753839	0.0030223	0.0232946	0.553104	0.00593897	0.0929872
34353_at	PDS5A	PDS5, regulator of cohesion maintenance, homolog A (S. cerevisiae)	-0.416816	0.00919501	0.0513659	0.623166	0.0135611	0.138856			36585_at	ARF4	ADP-ribosylation factor 4	-0.59803	0.00315977	0.0240257	0.145352	0.420632	0.636993
39544_at	SYNM	synemin, intermediate filament protein	-0.463767	0.00973364	0.053499	1.0603	0.00333708	0.0709213			36520_at	RRP12	ribosomal RNA processing 12 homolog (S. cerevisiae)	-0.611399	0.00316478	0.0240261	-0.329589	0.0366296	0.205716
37373_at	UGP2	UDP-glucose pyrophosphorylase 2	0.425794	0.00974872	0.0535411	0.609714	0.00758362	0.103956			33837_at	SRP72	signal recognition particle 72kDa	-0.656163	0.00321238	0.0242567	-0.0449191	0.79688	0.893482
35739_at	MTMR3	myotubularin related protein 3	0.437808	0.00988958	0.0540942	0.745503	0.001333	0.0414509			468_at	FGF13	fibroblast growth factor 13	-0.698906	0.00327292	0.024581	-0.360736	0.0757525	0.274841
37995_s_at	FMR1	fragile X mental retardation 1	0.443657	0.010042	0.0546705	0.77074	0.00300187	0.0673154			37750_at	UBE2V2	ubiquitin-conjugating enzyme E2 variant 2	-0.651453	0.00361586	0.0266182	-0.374693	0.0723623	0.26854
40114_at	AFP	alpha-fetoprotein	0.471394	0.0101057	0.0548278	1.69095	8.3471e-07	0.000222938			37443_at	TRMU	tRNA 5-methylaminomethyl-2-thiouridylate methyltransferase	-0.58058	0.00373356	0.0272306	0.000379027	0.997889	0.999235
40101_g_at	ARHGEF2	Rho/Rac guanine nucleotide exchange factor (GEF) 2	0.570793	0.0101283	0.0548719	1.0634	6.9844e-05	0.00565244			35127_at	HIST1H2AB /// HIST1H2AE	histone cluster 1, H2ab /// histone cluster 1, H2ae	-0.654014	0.00382615	0.0277335	-0.466547	0.00790243	0.105352
1020_s_at	CIB1	calcium and integrin binding 1 (calmyrin)	-0.437493	0.0104034	0.0558668	0.807859	0.000266926	0.0144015			36047_at	0	0	-0.619363	0.00386802	0.0278732	0.28675	0.105522	0.317265
39432_at	B4GALT4	UDP-Gal:betaGlcNAc beta 1,4- galactosyltransferase, polypeptide 4	0.422873	0.0104449	0.0560421	0.721827	0.000725551	0.0281849			33263_at	ENOSF1	enolase superfamily member 1	-0.60943	0.00387318	0.0278812	-0.379343	0.0232985	0.171014
37242_at	FTO	fat mass and obesity associated	-0.416355	0.0104654	0.0561283	0.871226	0.00143697	0.042787			39355_at	ABCE1	ATP-binding cassette, sub-family E (OABP), member 1	-0.64025	0.00389004	0.0279521	0.00540986	0.979039	0.98875
32721_at	ATG12	autophagy related 12	0.468649	0.0105386	0.0564725	0.883871	0.00325266	0.0704158			40497_at	NPRL2	nitrogen permease regulator-like 2 (S. cerevisiae)	-0.658749	0.00393509	0.0281317	0.225906	0.164463	0.389412
40537_at	EIF5B	eukaryotic translation initiation factor 5B	-0.43328	0.0106035	0.0567001	0.686134	0.00659875	0.0976662			39790_at	ATP2A2	ATPase, Ca++ transporting, cardiac muscle, slow twitch 2	-0.636136	0.00396146	0.0282562	0.159135	0.30287	0.526149
41531_at	TM4SF1	transmembrane 4 L six family member 1	0.381977	0.010649	0.056871	1.65987	7.14144e-06	0.00108627			40498_g_at	NPRL2	nitrogen permease regulator-like 2 (S. cerevisiae)	-0.632923	0.00397217	0.0282846	0.254952	0.108042	0.320032
37473_at	KRT16	keratin 16	0.392976	0.0107374	0.057126	1.3842	5.05384e-06	0.00085073			33132_at	CPSF1 /// MIR1234 /// MIR939	cleavage and polyadenylation specific factor 1, 160kDa /// microRNA 1234 /// microRNA 939	-0.628721	0.0041292	0.0291398	0.205691	0.183116	0.409829
1007_s_at	DDR1 /// MIR4640	discoidin domain receptor tyrosine kinase 1 /// microRNA 4640	0.376945	0.011268	0.0592745	0.60044	0.0015363	0.0448978			38311_at	TGIF2	TGFB-induced factor homeobox 2	-0.619548	0.00414546	0.0292382	0.0929976	0.517808	0.711501
32508_at	PRRC2C	proline-rich coiled-coil 2C	0.395935	0.0119722	0.0621755	0.586643	0.0047448	0.0830834			39841_at	SLC16A6	solute carrier family 16, member 6 (monocarboxylic acid transporter 7)	-0.714447	0.00432307	0.0301041	-0.289564	0.0518892	0.236157
40846_g_at	ILF3	interleukin enhancer binding factor 3, 90kDa	0.401764	0.011997	0.0622787	0.607342	0.00490863	0.0844297			33214_at	MRPS12	mitochondrial ribosomal protein S12	-0.701092	0.00435404	0.0302531	-0.280759	0.0740448	0.272382
39839_at	YBX3	Y box binding protein 3	0.382108	0.0121173	0.0627451	0.826609	0.000346693	0.0168996			32187_at	PCMTD2	protein-L-isoaspartate (D-aspartate) O-methyltransferase domain containing 2	-0.706154	0.00444087	0.0307211	-0.0580804	0.766302	0.87784
35756_at	GIPC1	GIPC PDZ domain containing family, member 1	-0.40373	0.0121271	0.0627451	0.792645	0.0230745	0.17066			32185_at	WNK1	WNK lysine deficient protein kinase 1	-0.609948	0.00462665	0.0316593	0.0804778	0.575685	0.754414
37876_at	PRKD3	protein kinase D3	0.621478	0.012194	0.0629659	0.424738	0.0453908	0.223015			40901_at	STRN3	striatin, calmodulin binding protein 3	-0.597954	0.00470462	0.0320885	0.267788	0.250007	0.477432
35991_at	LSM6	LSM6 homolog, U6 small nuclear RNA associated (S. cerevisiae)	0.436153	0.0121942	0.0629659	0.630699	0.0152632	0.145818			31849_at	VWA8	von Willebrand factor A domain containing 8	-0.821675	0.00483784	0.032767	0.0142916	0.928656	0.962348
36614_at	HSPA5	heat shock 70kDa protein 5 (glucose-regulated protein, 78kDa)	-0.386682	0.0125137	0.0642217	0.94672	0.000386083	0.0182296			35139_at	0	0	-0.479255	0.00492027	0.0332184	-1.26627	5.35214e-06	0.000877543
36934_at	OSER1	oxidative stress responsive serine-rich 1	0.46061	0.012706	0.0650499	0.998497	0.00113164	0.0374062			34731_at	PDCD11	programmed cell death 11	-0.585899	0.00492429	0.0332278	-0.145574	0.318369	0.54178
35848_at	0	0	-0.410032	0.0132057	0.0669298	0.934649	0.000838494	0.030863			1788_s_at	DUSP4	dual specificity phosphatase 4	-0.438142	0.00537977	0.0354302	-1.27081	7.69774e-06	0.00114835
35286_r_at	SNRNP27	small nuclear ribonucleoprotein 27kDa (U4/U6.U5)	0.48669	0.0132312	0.0670052	0.886152	0.00876242	0.110789			32267_at	ZNF345	zinc finger protein 345	-0.596386	0.00553225	0.0361414	-0.0267868	0.844703	0.919644
35652_g_at	MAP3K4	mitogen-activated protein kinase kinase kinase 4	-0.383562	0.0137291	0.0689184	1.01449	0.000225206	0.0129125			33880_at	ACSL3	acyl-CoA synthetase long-chain family member 3	-0.904394	0.00599295	0.0381934	0.417195	0.087208	0.292936
36791_g_at	TPM1	tropomyosin 1 (alpha)	-0.399409	0.01425	0.0705516	0.628644	0.000951043	0.0335389			32142_at	STK3	serine/threonine kinase 3	-0.657854	0.00604339	0.0384372	0.13894	0.369078	0.589637
34234_f_at	NKTR	natural killer-tumor recognition sequence	-0.435694	0.0142685	0.0705876	0.59988	0.0155475	0.146932			33968_at	0	0	-0.592192	0.0064054	0.0401729	0.533815	0.00429841	0.0797566
892_at	TM4SF1	transmembrane 4 L six family member 1	0.475425	0.0155032	0.0748768	1.18045	9.68643e-06	0.00127883			36455_at	COL9A3	collagen, type IX, alpha 3	-0.661003	0.00642001	0.0401847	0.010886	0.938071	0.967894
37676_at	PDE8A	phosphodiesterase 8A	-0.364072	0.0155891	0.0751921	0.66086	0.000986117	0.0343915			1082_at	PLCG1	phospholipase C, gamma 1	0.574047	0.00644144	0.0402168	-0.769874	0.000358834	0.0171766
38664_at	CFDP1	craniofacial development protein 1	-0.386154	0.0156337	0.075334	0.657106	0.00152368	0.0446322			40803_at	0	0	-0.858727	0.00645455	0.0402168	0.0647011	0.768406	0.879188
40166_at	RFC5	replication factor C (activator 1) 5, 36.5kDa	-0.534383	0.0162953	0.0776628	0.796049	0.0125678	0.134579			1196_at	RCC1	regulator of chromosome condensation 1	0.419019	0.00647051	0.0402415	-0.729717	0.000651538	0.0259216
35372_r_at	IL8	interleukin 8	0.362812	0.0165197	0.0785837	4.02202	1.55006e-09	4.71501e-06			40486_g_at	---	---	-0.620098	0.00664827	0.040844	-0.307365	0.186719	0.413855
32548_at	PTGES3	prostaglandin E synthase 3 (cytosolic)	0.396395	0.017246	0.0811933	0.678368	0.013745	0.139844			38631_at	TNFAIP2	tumor necrosis factor, alpha-induced protein 2	-0.638001	0.00667948	0.040956	0.243654	0.15184	0.37368
35597_at	TRIB1	tribbles homolog 1 (Drosophila)	-0.349532	0.0173453	0.0813228	1.11841	1.84113e-05	0.00203897			32624_at	0	0	-0.828586	0.00669892	0.0410154	0.0493114	0.76489	0.876848
37334_at	HNRNPA0	heterogeneous nuclear ribonucleoprotein A0	-0.558917	0.0173615	0.0813228	1.12994	0.000870116	0.0318011			38041_at	GALNT1	UDP-N-acetyl-alpha-D-galactosamine:polypeptide N-acetylgalactosaminyltransferase 1 (GalNAc-T1)	-0.622631	0.00754349	0.0449441	0.413666	0.0460533	0.224835
38426_at	TAF11	TAF11 RNA polymerase II, TATA box binding protein (TBP)-associated factor, 28kDa	-0.397083	0.0178009	0.0830206	0.950149	0.000324735	0.0161155			35171_at	SPAST	spastin	-0.607873	0.00818643	0.0475994	0.0786652	0.61972	0.784279
40591_at	CDC27	cell division cycle 27	0.641885	0.0179814	0.0836622	0.547192	0.006091	0.0941123			41805_g_at	C11orf80	chromosome 11 open reading frame 80	-0.677933	0.00819112	0.0475994	-0.607483	0.00382784	0.0761047
32257_f_at	TERF1	telomeric repeat binding factor (NIMA-interacting) 1	0.339471	0.0183821	0.0851646	0.715716	0.00110977	0.0371607			39440_f_at	LOC100505761	uncharacterized LOC100505761	-0.601162	0.00826609	0.0478932	-0.203246	0.187361	0.414398
35839_at	SQLE	squalene epoxidase	-0.424703	0.0187934	0.0865831	0.764398	0.000513082	0.02226			33235_at	NAV3	neuron navigator 3	-0.45626	0.00880607	0.0499222	-1.36672	1.01286e-05	0.00131828
35234_at	RECK	reversion-inducing-cysteine-rich protein with kazal motifs	0.483929	0.0189048	0.0869801	0.646238	0.00247967	0.0602036			34201_at	DNAJA2	DnaJ (Hsp40) homolog, subfamily A, member 2	-0.622728	0.00894743	0.0505317	-0.00725367	0.962947	0.980657
35430_at	MED6	mediator complex subunit 6	-0.358186	0.0190664	0.0874684	0.752012	0.00451974	0.0809387			37585_at	SNRPA1	small nuclear ribonucleoprotein polypeptide A'	-0.618097	0.00906556	0.0509358	0.0669891	0.691413	0.830377
40618_at	CDV3	CDV3 homolog (mouse)	-0.389309	0.0192593	0.0881613	0.810771	0.00060867	0.0251479			40043_at	PRSS2 /// PRSS3	protease, serine, 2 (trypsin 2) /// protease, serine, 3	0.506219	0.0100949	0.0548278	-1.09931	4.13464e-05	0.00389551
37162_at	CCDC6	coiled-coil domain containing 6	0.423429	0.0195003	0.0891029	0.666978	0.0124687	0.134316			36074_at	IPW /// LOC100506948 /// SNORD107 /// SNORD115-13 /// SNORD115-26 /// SNORD115-7 /// SNORD116-28 /// SNRPN	imprinted in Prader-Willi syndrome (non-protein coding) /// uncharacterized LOC100506948 /// small nucleolar RNA, C/D box 107 /// small nucleolar RNA, C/D box 115-13 /// small nucleolar RNA, C/D box 115-26 /// small nucleolar RNA, C/D box 115-7 /// small nucleolar RNA, C/D box 116-28 /// small nuclear ribonucleoprotein polypeptide N	-0.632959	0.0102703	0.0553299	0.259454	0.221887	0.449183
35172_at	TPST2	tyrosylprotein sulfotransferase 2	0.412785	0.0196457	0.0895642	0.751318	0.00196823	0.051447			37880_at	AGXT	alanine-glyoxylate aminotransferase	-0.665776	0.0107612	0.0571564	-0.504005	0.00604917	0.0937065
38666_at	CYTH1	cytohesin 1	0.347336	0.0196619	0.0895642	0.673379	0.000558012	0.023405			35763_at	NBEAL2	neurobeachin-like 2	-0.621417	0.0109048	0.0578456	-0.196633	0.245749	0.473388
39253_s_at	RALA	v-ral simian leukemia viral oncogene homolog A (ras related)	-0.419769	0.0198811	0.09032	0.661888	0.00434118	0.0800108			34311_at	GLRX	glutaredoxin (thioltransferase)	0.504198	0.0122907	0.0632705	-0.725875	0.0037619	0.0752678
37980_at	CIR1	corepressor interacting with RBPJ, 1	0.595328	0.0201597	0.0910613	0.109569	0.541158	0.728138			36497_at	AHNAK2	AHNAK nucleoprotein 2	-0.445251	0.0146757	0.0719326	-0.709167	0.00172398	0.0477307
34850_at	UBE2E3	ubiquitin-conjugating enzyme E2E 3	-0.350397	0.0209385	0.0937737	0.661034	0.00184533	0.0498871			33049_at	HIST1H4A /// HIST1H4B /// HIST1H4C /// HIST1H4D /// HIST1H4E /// HIST1H4F /// HIST1H4H /// HIST1H4I /// HIST1H4J /// HIST1H4K /// HIST1H4L /// HIST2H4A /// HIST2H4B /// HIST4H4	histone cluster 1, H4a /// histone cluster 1, H4b /// histone cluster 1, H4c /// histone cluster 1, H4d /// histone cluster 1, H4e /// histone cluster 1, H4f /// histone cluster 1, H4h /// histone cluster 1, H4i /// histone cluster 1, H4j /// histone cluster 1, H4k /// histone cluster 1, H4l /// histone cluster 2, H4a /// histone cluster 2, H4b /// histone cluster 4, H4	0.382702	0.0165065	0.0785507	-0.636576	0.00271664	0.0628162
35402_at	TNFRSF21	tumor necrosis factor receptor superfamily, member 21	0.396164	0.0212872	0.0949315	0.844161	0.000149495	0.0100929			34015_at	PTGFR	prostaglandin F receptor (FP)	-0.348707	0.017366	0.0813228	-0.6113	0.00270519	0.0628162
34273_at	RGS4	regulator of G-protein signaling 4	0.374238	0.0222613	0.0977561	3.25945	4.46378e-09	6.00702e-06			35734_at	ACTR2	ARP2 actin-related protein 2 homolog (yeast)	-0.729712	0.0174299	0.0815915	0.496562	0.100198	0.311591
32144_at	0	0	-0.333236	0.0229174	0.0995296	0.670499	0.00532508	0.0886928			35514_at	---	---	0.341813	0.018846	0.0867412	-0.617305	0.00121592	0.0389054
37958_at	0	0	0.346	0.0229254	0.0995299	0.619044	0.0189474	0.159167			34321_i_at	FAM3C	family with sequence similarity 3, member C	-0.692091	0.0201464	0.0910607	0.333235	0.254435	0.481019
1226_at	ADAM17	ADAM metallopeptidase domain 17	0.3966	0.0230725	0.100013	1.05116	2.22208e-05	0.00233781			36811_at	LOXL1	lysyl oxidase-like 1	-0.352941	0.0205852	0.0925752	-0.972179	0.000148667	0.010091
35811_at	RNF13	ring finger protein 13	-0.441827	0.0242929	0.10354	0.869378	0.000758468	0.0291053			36161_at	AP2B1	adaptor-related protein complex 2, beta 1 subunit	-0.337602	0.0227923	0.0991541	-0.922238	0.000132714	0.00938344
481_at	SNRK	SNF related kinase	0.45889	0.0243082	0.10354	1.20886	4.8328e-05	0.00429677			434_at	H1F0	H1 histone family, member 0	0.39826	0.0249793	0.105553	-1.419	3.40918e-06	0.000642402
36677_at	COPB2	coatomer protein complex, subunit beta 2 (beta prime)	0.384156	0.0246086	0.104562	0.750217	0.000427722	0.0195049			37927_at	RCC1	regulator of chromosome condensation 1	0.425623	0.0250874	0.105929	-0.700615	0.000604789	0.0251479
33830_at	LEPROT	leptin receptor overlapping transcript	0.335931	0.0251392	0.106006	0.88076	0.000126907	0.00913827			32713_at	GOLGA1	golgin A1	-0.329134	0.026123	0.108631	-0.586796	0.00142153	0.0427003
1014_at	POLG	polymerase (DNA directed), gamma	-0.39744	0.0256703	0.107347	0.692019	0.0019461	0.0512933			35258_f_at	SCAF11	SR-related CTD-associated factor 11	-0.661384	0.0267845	0.11058	0.540333	0.159874	0.383874
32850_at	NUP153	nucleoporin 153kDa	0.484178	0.0263537	0.109266	0.848775	0.0243516	0.174384			41371_at	GTF2H4	general transcription factor IIH, polypeptide 4, 52kDa	0.356836	0.0288285	0.117118	-0.601843	0.00324586	0.0704158
38620_at	GOSR2	golgi SNAP receptor complex member 2	-0.330387	0.0269147	0.111009	0.686785	0.00243172	0.0593819			195_s_at	CASP4	caspase 4, apoptosis-related cysteine peptidase	-0.402381	0.0288987	0.117126	-0.701247	0.000801998	0.0301587
601_s_at	KRT16	keratin 16	0.326187	0.0284445	0.115842	2.31032	1.49027e-07	6.71951e-05			32556_at	U2AF2	U2 small nuclear RNA auxiliary factor 2	-0.347845	0.0299801	0.120192	-1.04573	5.47525e-05	0.00480035
885_g_at	ITGA3	integrin, alpha 3 (antigen CD49C, alpha 3 subunit of VLA-3 receptor)	0.324643	0.0288439	0.117118	1.00155	4.00675e-05	0.00383221			2064_g_at	BIVM-ERCC5 /// ERCC5	BIVM-ERCC5 readthrough /// excision repair cross-complementing rodent repair deficiency, complementation group 5	-0.301605	0.0332919	0.129685	-0.995923	8.34684e-05	0.00654527
34785_at	MED13L	mediator complex subunit 13-like	-0.407597	0.0290267	0.117494	0.763745	0.00056741	0.0237204			292_s_at	CLK1	CDC-like kinase 1	-0.368729	0.0371724	0.13984	-0.797167	0.00128112	0.0401343
1250_at	PRKDC	protein kinase, DNA-activated, catalytic polypeptide	0.619713	0.0294644	0.118732	0.349932	0.108953	0.320853			33196_at	NFRKB	nuclear factor related to kappaB binding protein	-0.301958	0.0372396	0.140009	-0.620335	0.00913773	0.113102
32720_at	ATG12	autophagy related 12	0.409521	0.0297485	0.119458	0.764846	0.00258874	0.0618993			31969_i_at	PPEF2	protein phosphatase, EF-hand calcium binding domain 2	0.35066	0.0410776	0.149252	-0.934188	5.87939e-05	0.00499581
665_at	NEK4	NIMA-related kinase 4	0.349283	0.0300517	0.120314	0.593015	0.00354232	0.0730749			39632_at	MMP13	matrix metallopeptidase 13 (collagenase 3)	0.315973	0.0477164	0.165047	-1.90471	9.9524e-07	0.000256427
34257_at	MAGI2	membrane associated guanylate kinase, WW and PDZ domain containing 2	0.347988	0.0312733	0.123847	0.943019	0.000532122	0.0227196			1262_s_at	TGFB2	transforming growth factor, beta 2	0.281249	0.0587743	0.189728	-0.641947	0.00359203	0.0736191
1453_at	SMAD2	SMAD family member 2	0.325279	0.032216	0.126549	0.862509	0.000147249	0.0100488			31993_f_at	OTTHUMG00000017762 /// RP11-499P20.2	NULL /// NULL	-0.285485	0.0688112	0.211321	-0.803492	0.000213183	0.0125768
40995_at	NEFL	neurofilament, light polypeptide	-0.296074	0.0337929	0.131018	1.67124	1.83256e-05	0.00203897			37816_at	C5	complement component 5	0.236464	0.0772712	0.227189	-1.5593	4.67039e-06	0.000818939
34817_s_at	ATXN2L	ataxin 2-like	0.476686	0.0350092	0.133896	0.616341	0.00270455	0.0628162			36213_at	MFHAS1	malignant fibrous histiocytoma amplified sequence 1	-0.276811	0.0955574	0.262435	-0.638942	0.00158759	0.0459304
39323_at	INPP5E	inositol polyphosphate-5-phosphatase, 72 kDa	0.313375	0.0350488	0.133967	0.659687	0.00180171	0.0493418			41779_at	RGS16	regulator of G-protein signaling 16	0.258168	0.10028	0.271111	-0.711097	0.000826663	0.0306202
1013_at	SMAD5	SMAD family member 5	0.42493	0.0374673	0.14053	0.954529	0.000285451	0.0152704			41106_at	KCNN4	potassium intermediate/small conductance calcium-activated channel, subfamily N, member 4	0.297489	0.110131	0.288834	-0.881773	0.000181348	0.0114476
32221_at	0	0	-0.314888	0.0387834	0.14397	0.591653	0.0141813	0.141086			31392_r_at	ERC2-IT1	ERC2 intronic transcript 1 (non-protein coding)	0.250561	0.11054	0.289656	-0.605983	0.00747974	0.10343
41495_at	CREBZF	CREB/ATF bZIP transcription factor	-0.417273	0.0391451	0.144717	0.972645	0.00406086	0.0784682			406_at	ITGB4	integrin, beta 4	0.261509	0.1106	0.289732	-1.5118	2.2062e-06	0.000456611
41049_at	IRS1	insulin receptor substrate 1	-0.288233	0.0401133	0.147175	0.597204	0.00730959	0.102651			32349_at	ANXA10	annexin A10	0.21228	0.111407	0.291023	-1.7348	6.9964e-07	0.000205418
39231_at	CHD1	chromodomain helicase DNA binding protein 1	-0.355392	0.0404836	0.147965	0.630847	0.0156539	0.147486			435_g_at	H1F0	H1 histone family, member 0	0.224855	0.114424	0.296632	-0.917492	0.000192031	0.0117926
39150_at	RNF11	ring finger protein 11	0.413249	0.0409849	0.149082	0.598142	0.0201839	0.162095			AFFX-HUMRGE/M10098_3_at	---	---	0.201688	0.127769	0.317812	-0.666978	0.000637039	0.0257165
1512_at	DYRK1A	dual-specificity tyrosine-(Y)-phosphorylation regulated kinase 1A	0.31178	0.042947	0.153807	0.595079	0.0182588	0.157066			1728_at	BMI1 /// COMMD3-BMI1	BMI1 polycomb ring finger oncogene /// COMMD3-BMI1 readthrough	0.20028	0.142987	0.340927	-0.787378	0.000221751	0.0128597
38546_at	IL1RAP	interleukin 1 receptor accessory protein	0.310048	0.0431187	0.154213	0.733047	0.00034328	0.0167981			34483_at	SIGLEC6	sialic acid binding Ig-like lectin 6	0.237823	0.152109	0.353871	-0.644088	0.0136266	0.139175
41852_at	RLF	rearranged L-myc fusion	0.39922	0.0453157	0.159629	0.625514	0.00451803	0.0809387			36062_at	LPXN	leupaxin	-0.183741	0.16066	0.365464	-1.468	9.58092e-06	0.00127883
36606_at	CPE	carboxypeptidase E	-0.320503	0.0464633	0.162044	0.715042	0.000480538	0.0211387			35644_at	HEPH	hephaestin	0.197433	0.169608	0.378389	-0.590501	0.0115419	0.128725
32069_at	N4BP1	NEDD4 binding protein 1	0.303917	0.0490879	0.168524	0.845708	0.00278494	0.0640058			38608_at	LGALS7 /// LGALS7B	lectin, galactoside-binding, soluble, 7 /// lectin, galactoside-binding, soluble, 7B	0.196773	0.173892	0.384052	-0.701021	0.00114462	0.0375345
1126_s_at	CD44	CD44 molecule (Indian blood group)	0.268965	0.0504673	0.17187	0.998261	0.000127438	0.00913827			31833_at	PIP5K1A	phosphatidylinositol-4-phosphate 5-kinase, type I, alpha	0.174987	0.176444	0.38791	-0.861134	0.000387106	0.0182296
1342_g_at	TERF1	telomeric repeat binding factor (NIMA-interacting) 1	0.360182	0.0514374	0.173915	0.790875	0.000251869	0.0140081			1934_s_at	VEGFC	vascular endothelial growth factor C	0.234605	0.182773	0.395325	-1.55846	5.86379e-06	0.00092538
37688_f_at	FCGR2A	Fc fragment of IgG, low affinity IIa, receptor (CD32)	-0.359517	0.0518542	0.174949	0.858274	0.000173315	0.0112789			38129_at	GK	glycerol kinase	0.175739	0.193623	0.409176	-0.617439	0.00116349	0.0378583
40419_at	STOM	stomatin	0.311979	0.0522636	0.175798	1.41147	2.17885e-06	0.000456611			39781_at	IGFBP4	insulin-like growth factor binding protein 4	0.195677	0.197021	0.413395	-1.09136	4.27812e-05	0.0039861
32818_at	TNC	tenascin C	0.411484	0.0527858	0.176652	1.32439	0.000287233	0.0153009			33694_at	PGM5	phosphoglucomutase 5	0.175871	0.203996	0.422551	-0.766314	0.00446481	0.0806412
34482_at	HAUS3	HAUS augmin-like complex, subunit 3	0.373224	0.0527897	0.176652	0.59697	0.0302498	0.18932			37081_at	DNAH7	dynein, axonemal, heavy chain 7	0.172774	0.207326	0.427556	-0.826457	0.000948157	0.0335389
38248_at	LZTS3	leucine zipper, putative tumor suppressor family member 3	0.307429	0.0527928	0.176652	0.764066	0.00162279	0.0465631			38367_s_at	C4BPB	complement component 4 binding protein, beta	0.162533	0.214238	0.436674	-0.644566	0.00288625	0.0656221
37422_at	PPIC	peptidylprolyl isomerase C (cyclophilin C)	0.311267	0.0528328	0.176692	0.635167	0.00558638	0.0904194			38356_at	FST	follistatin	-0.158494	0.222008	0.446384	-1.2657	7.80367e-06	0.00114835
41410_at	NDUFAF1	NADH dehydrogenase (ubiquinone) complex I, assembly factor 1	0.294011	0.0545555	0.180588	0.727592	0.0143744	0.14154			1605_g_at	EPHA5	EPH receptor A5	0.183471	0.245095	0.475099	-0.622573	0.0013967	0.0421849
34824_at	UBQLN2	ubiquilin 2	-0.336065	0.0562352	0.184456	1.06908	0.00753855	0.103648			1097_s_at	CCR7	chemokine (C-C motif) receptor 7	0.159613	0.250452	0.481235	-0.596568	0.00397295	0.0776447
35396_at	HAS2	hyaluronan synthase 2	-0.311633	0.0572306	0.186461	1.96649	3.4086e-07	0.000123934			35974_at	LRMP	lymphoid-restricted membrane protein	0.154315	0.260227	0.492116	-0.589756	0.00200983	0.0522214
38881_i_at	TRIM16 /// TRIM16L	tripartite motif containing 16 /// tripartite motif containing 16-like	0.339941	0.0582516	0.1887	0.630975	0.0109201	0.124857			31652_at	MYH15	myosin, heavy chain 15	0.162007	0.281058	0.517177	-1.02917	0.000296313	0.0154183
33543_s_at	PNN	pinin, desmosome associated protein	-0.294735	0.0585961	0.189346	0.641474	0.00506274	0.0853365			35080_at	NTSR1	neurotensin receptor 1 (high affinity)	0.138344	0.286325	0.521623	-0.999012	0.000452211	0.0201737
38992_at	DEK	DEK oncogene	0.289345	0.0586512	0.189476	0.603723	0.0194835	0.160716			33758_f_at	PSG11	pregnancy specific beta-1-glycoprotein 11	0.133416	0.291847	0.527875	-0.581696	0.0016897	0.0472838
41333_at	ACAP2	ArfGAP with coiled-coil, ankyrin repeat and PH domains 2	-0.50246	0.0601794	0.192394	0.675673	0.0347934	0.201499			32552_at	RBP4	retinol binding protein 4, plasma	-0.182031	0.295007	0.530834	-0.962462	0.000609526	0.0251479
40472_at	LPCAT4	lysophosphatidylcholine acyltransferase 4	0.367254	0.0605812	0.193287	1.48424	1.74525e-06	0.000393461			37841_at	BCHE	butyrylcholinesterase	-0.147764	0.297734	0.533177	-0.596814	0.00123315	0.0391995
40074_at	MTHFD2	methylenetetrahydrofolate dehydrogenase (NADP+ dependent) 2, methenyltetrahydrofolate cyclohydrolase	-0.320333	0.0606755	0.193442	0.647069	0.00493056	0.084662			33919_at	TSPAN4	tetraspanin 4	-0.188436	0.302048	0.538154	-0.617144	0.00272911	0.0629891
37294_at	BTG1	B-cell translocation gene 1, anti-proliferative	-0.294855	0.0617042	0.19588	1.11529	0.00334269	0.0709213			36784_at	CSHL1	chorionic somatomammotropin hormone-like 1	0.141932	0.303948	0.540928	-0.840113	0.000749425	0.028846
39627_at	EEA1	early endosome antigen 1	-0.28958	0.0618819	0.196247	0.795728	0.000950761	0.0335389			32463_at	ARHGAP6	Rho GTPase activating protein 6	-0.154867	0.306567	0.543444	-0.601122	0.0011969	0.0386469
1877_g_at	RALA	v-ral simian leukemia viral oncogene homolog A (ras related)	-0.377022	0.0627468	0.198292	0.898931	0.00403503	0.0784682			34144_at	TLR6	toll-like receptor 6	-0.130731	0.309092	0.544936	-0.614252	0.00262334	0.0621382
41342_at	RANBP1	RAN binding protein 1	0.301345	0.0629266	0.198513	0.609668	0.0435436	0.219124			38172_at	CBR3	carbonyl reductase 3	-0.202656	0.316978	0.553483	-0.714821	0.00103984	0.0354565
38358_at	DDX52	DEAD (Asp-Glu-Ala-Asp) box polypeptide 52	-0.310193	0.0633669	0.199404	0.662637	0.00436321	0.0800662			31520_at	CBX2	chromobox homolog 2	0.135005	0.31854	0.555311	-0.652961	0.00396377	0.0775855
41373_s_at	MAP1B	microtubule-associated protein 1B	0.270322	0.0651988	0.203746	0.796266	0.00135475	0.0417673			246_at	KLK1	kallikrein 1	-0.145243	0.322842	0.559258	-0.59478	0.0259834	0.179919
39634_at	SLIT2	slit homolog 2 (Drosophila)	0.253062	0.0656881	0.204466	0.691869	0.00080264	0.0301587			38428_at	MMP1	matrix metallopeptidase 1 (interstitial collagenase)	0.137001	0.326761	0.563497	-2.86776	3.30563e-08	1.98731e-05
32243_g_at	CRYAB	crystallin, alpha B	0.252455	0.0658554	0.204835	1.51178	6.96735e-06	0.00107272			34587_at	EPX	eosinophil peroxidase	0.158202	0.334756	0.570966	-0.605286	0.00542761	0.0894651
39032_at	TSC22D1	TSC22 domain family, member 1	-0.351675	0.0660971	0.205283	1.35318	0.001436	0.042787			33232_at	CRIP1	cysteine-rich protein 1 (intestinal)	-0.139869	0.355593	0.591718	-0.660409	0.000961872	0.0337592
33759_at	BPGM	2,3-bisphosphoglycerate mutase	0.32598	0.0684752	0.210648	0.842174	0.00019575	0.0118682			38903_at	GJB5	gap junction protein, beta 5, 31.1kDa	0.137025	0.35819	0.594159	-0.5881	0.00210319	0.0538596
33823_at	SCARB2	scavenger receptor class B, member 2	-0.267315	0.0709834	0.215218	0.824946	0.000191036	0.0117926			159_at	VEGFC	vascular endothelial growth factor C	0.126818	0.367356	0.601227	-1.25852	1.33516e-05	0.00159023
39956_at	KIF3A	kinesin family member 3A	0.289083	0.0713658	0.216066	0.677457	0.00100433	0.0347389			41675_at	SNAP91	synaptosomal-associated protein, 91kDa	-0.112802	0.3785	0.61193	-0.588062	0.00146734	0.0433845
33484_at	RNF2	ring finger protein 2	0.315569	0.0737811	0.220477	0.630954	0.0106222	0.122582			38389_at	OAS1	2'-5'-oligoadenylate synthetase 1, 40/46kDa	0.105014	0.413149	0.642908	-0.73157	0.00187019	0.0499806
35859_f_at	PMS2P3	postmeiotic segregation increased 2 pseudogene 3	-0.256939	0.0740728	0.221028	0.58114	0.00725889	0.102423			36832_at	B3GNT3	UDP-GlcNAc:betaGal beta-1,3-N-acetylglucosaminyltransferase 3	0.131692	0.434972	0.662154	-0.703763	0.00596541	0.0932096
40621_at	PAWR	PRKC, apoptosis, WT1, regulator	-0.330098	0.0755004	0.223702	0.856871	0.000233469	0.0131587			38261_at	ABCC3	ATP-binding cassette, sub-family C (CFTR/MRP), member 3	-0.105574	0.45478	0.678436	-0.889067	0.000181317	0.0114476
33389_at	CYP51A1 /// LRRD1	cytochrome P450, family 51, subfamily A, polypeptide 1 /// leucine-rich repeats and death domain containing 1	-0.362276	0.0759983	0.224735	0.588496	0.00369429	0.0749542			40710_at	CLGN	calmegin	-0.0986547	0.465213	0.685814	-0.811157	0.00301288	0.0674425
33367_s_at	AZIN1	antizyme inhibitor 1	-0.25797	0.0769316	0.22656	0.851673	0.00897516	0.112097			33772_at	PTGER4	prostaglandin E receptor 4 (subtype EP4)	0.0893598	0.474324	0.694864	-0.687034	0.00101131	0.0347896
39964_at	RP2	retinitis pigmentosa 2 (X-linked recessive)	0.282617	0.0790022	0.230934	1.151	0.00685391	0.0997117			34564_at	EPHA5	EPH receptor A5	-0.0973083	0.477064	0.697209	-1.21059	9.61109e-06	0.00127883
41212_r_at	EIF4H	eukaryotic translation initiation factor 4H	0.259227	0.0790831	0.23101	0.627152	0.0195986	0.160984			39114_at	C10orf10	chromosome 10 open reading frame 10	0.131102	0.489726	0.706957	-0.835108	0.000342261	0.0167981
39046_at	0	0	-0.344041	0.0823472	0.237197	0.59316	0.0343387	0.199966			35874_at	PAFAH2	platelet-activating factor acetylhydrolase 2, 40kDa	-0.0924387	0.533185	0.741634	-0.593284	0.0243491	0.174384
33301_g_at	CDK11A /// CDK11B	cyclin-dependent kinase 11A /// cyclin-dependent kinase 11B	-0.286651	0.0837666	0.240298	0.602294	0.00280383	0.0642439			41101_at	FIG4	FIG4 homolog, SAC1 lipid phosphatase domain containing (S. cerevisiae)	-0.076875	0.534347	0.742344	-0.779986	0.000298297	0.0154183
41691_at	UBXN7	UBX domain protein 7	-0.244605	0.0880316	0.248468	0.862192	0.000208221	0.0123417			36584_at	ITIH2	inter-alpha-trypsin inhibitor heavy chain 2	0.0845175	0.539376	0.745689	-0.745536	0.000991232	0.0344218
33831_at	CREBBP	CREB binding protein	0.348001	0.0895472	0.251453	0.663339	0.00349407	0.0724346			1029_s_at	TXK	TXK tyrosine kinase	-0.0996815	0.540722	0.746598	-0.639075	0.00176555	0.0484707
37057_s_at	TRAF3	TNF receptor-associated factor 3	0.22477	0.0922088	0.256265	0.642956	0.000892439	0.0322838			40737_at	KCNMA1	potassium large conductance calcium-activated channel, subfamily M, alpha member 1	-0.0739468	0.555498	0.757414	-0.674686	0.000745533	0.028784
39932_at	DUSP7	dual specificity phosphatase 7	-0.361545	0.0926345	0.257171	0.587184	0.00754473	0.103648			40387_at	LPAR1	lysophosphatidic acid receptor 1	0.0703414	0.570378	0.768929	-1.7859	4.47153e-06	0.000806472
37679_at	IFRD1	interferon-related developmental regulator 1	-0.336353	0.0933175	0.258533	0.765927	0.00570764	0.0915615			35013_at	LBP	lipopolysaccharide binding protein	0.0714325	0.571058	0.769518	-0.586567	0.00141762	0.0427003
33434_at	BET1	Bet1 golgi vesicular membrane trafficking protein	-0.228646	0.0937385	0.25913	0.685814	0.00437985	0.0801436			34803_at	USP12	ubiquitin specific peptidase 12	-0.0784086	0.5712	0.769554	-0.606705	0.00224643	0.0566092
37310_at	PLAU	plasminogen activator, urokinase	0.273622	0.0971058	0.265188	0.914196	8.62928e-05	0.00671251			35977_at	DKK1	dickkopf WNT signaling pathway inhibitor 1	0.0866916	0.583619	0.777896	-0.831008	0.000300425	0.0154183
38489_at	FGFBP1	fibroblast growth factor binding protein 1	0.233605	0.0971476	0.265188	0.753207	0.000448904	0.0201687			35909_at	PHLDA1	pleckstrin homology-like domain, family A, member 1	-0.0750445	0.603665	0.792067	-0.958863	5.89605e-05	0.00499581
31854_at	CASK	calcium/calmodulin-dependent serine protein kinase (MAGUK family)	0.24266	0.0990502	0.268465	0.733407	0.000862996	0.0316725			31554_at	CHRND	cholinergic receptor, nicotinic, delta (muscle)	0.0640353	0.604438	0.792752	-0.591344	0.00139531	0.0421849
36792_at	TPM1	tropomyosin 1 (alpha)	-0.217412	0.101192	0.272456	0.683292	0.00187006	0.0499806			734_at	MUC4	mucin 4, cell surface associated	0.0851934	0.609244	0.796821	-0.590685	0.00580245	0.0922424
36638_at	CTGF	connective tissue growth factor	0.22794	0.102607	0.275093	1.03174	0.000325502	0.0161155			39597_at	ABLIM3	actin binding LIM protein family, member 3	0.0651888	0.617905	0.802825	-0.918124	0.000116079	0.00857563
41469_at	PI3	peptidase inhibitor 3, skin-derived	0.242548	0.106257	0.282181	2.20292	1.48123e-07	6.71951e-05			40795_at	TTN	titin	-0.0958867	0.622958	0.80673	-0.632048	0.00422494	0.0797566
32626_at	GFPT1	glutamine--fructose-6-phosphate transaminase 1	-0.250085	0.106551	0.282487	0.709349	0.00726799	0.102423			32872_at	0	0	0.0712868	0.624008	0.807281	-0.650799	0.00120746	0.0388881
1361_at	TERF1	telomeric repeat binding factor (NIMA-interacting) 1	0.226383	0.110694	0.289759	0.618346	0.00257283	0.0618704			41271_at	SLC7A8	solute carrier family 7 (amino acid transporter light chain, L system), member 8	0.0583988	0.636798	0.81496	-0.839406	0.000263368	0.014394
1779_s_at	PIM1	pim-1 oncogene	-0.254388	0.111601	0.291408	0.793093	0.00158983	0.0459304			31408_at	RRH	retinal pigment epithelium-derived rhodopsin homolog	0.0590201	0.658307	0.829841	-0.704454	0.00134816	0.041717
1228_s_at	CTAGE5	CTAGE family, member 5	-0.245602	0.112718	0.293475	0.920373	0.000162765	0.0109303			40736_at	CDH17	cadherin 17, LI cadherin (liver-intestine)	-0.0512073	0.680421	0.842215	-0.689107	0.0134331	0.138331
2027_at	S100A2	S100 calcium binding protein A2	0.224366	0.113136	0.294018	1.18072	1.23203e-05	0.00149562			33607_at	HTR1E	5-hydroxytryptamine (serotonin) receptor 1E, G protein-coupled	0.0504462	0.693492	0.849703	-0.892152	0.000408697	0.0191104
34752_at	0	0	-0.290567	0.116064	0.299524	0.663371	0.0260081	0.179919			33026_at	---	---	-0.060695	0.697467	0.852257	-0.63145	0.00500116	0.0848511
37466_at	RAB7L1	RAB7, member RAS oncogene family-like 1	-0.24318	0.116168	0.299572	1.27243	4.06919e-05	0.00386268			39618_at	HAPLN1	hyaluronan and proteoglycan link protein 1	0.0505314	0.70747	0.858085	-1.23823	4.68101e-05	0.00422126
40066_at	UBA3	ubiquitin-like modifier activating enzyme 3	0.209278	0.119141	0.304423	0.966566	0.000817131	0.0304315			35200_at	HMGA2	high mobility group AT-hook 2	-0.0577315	0.710045	0.859392	-0.758133	0.000256979	0.0141675
213_at	ROR1	receptor tyrosine kinase-like orphan receptor 1	-0.213934	0.119521	0.305147	3.04625	1.60909e-08	1.35431e-05			32163_f_at	ERVH-1	endogenous retrovirus group H, member 1	0.0512701	0.727524	0.870368	-0.597507	0.00121518	0.0389054
1752_at	CALR	calreticulin	-0.201548	0.123101	0.31043	0.744945	0.000315654	0.015814			38348_at	ACOX2	acyl-CoA oxidase 2, branched chain	-0.0417432	0.736309	0.875852	-0.583048	0.00154172	0.0449521
41768_at	PRKAR1A	protein kinase, cAMP-dependent, regulatory, type I, alpha	-0.223424	0.126109	0.315521	0.785178	0.00547682	0.0900324			32706_at	HIRA	histone cell cycle regulator	-0.0575268	0.746708	0.880921	-0.665287	0.0166563	0.151961
33058_at	KRT75	keratin 75	0.199236	0.126962	0.316934	1.78349	8.38296e-07	0.000222938			37354_at	SP100	SP100 nuclear antigen	0.0471234	0.757545	0.887447	-0.606008	0.0187821	0.158563
40885_s_at	STX16	syntaxin 16	-0.262207	0.127086	0.317023	0.771417	0.00443183	0.0804614			36683_at	MGP	matrix Gla protein	0.0438521	0.758083	0.887829	-0.717405	0.00500705	0.0848511
38036_at	LOC101060545 /// RPIA	ribose-5-phosphate isomerase-like /// ribose 5-phosphate isomerase A	-0.250146	0.12774	0.317812	0.878729	0.00157542	0.0457233			31825_at	SERPIND1	serpin peptidase inhibitor, clade D (heparin cofactor), member 1	-0.0470791	0.761641	0.889521	-1.23537	0.000245319	0.0137651
36324_at	ADORA2B	adenosine A2b receptor	0.218367	0.127748	0.317812	0.991053	5.28414e-05	0.0046652			1682_s_at	ABCB1	ATP-binding cassette, sub-family B (MDR/TAP), member 1	0.0389604	0.766133	0.891154	-0.629383	0.00340754	0.0719355
34202_at	0	0	0.218601	0.130075	0.321268	1.02797	5.53848e-05	0.0048223			31543_at	PROL1	proline rich, lacrimal 1	-0.0460591	0.778675	0.897987	-0.737101	0.00481993	0.0832985
859_at	CYP1B1	cytochrome P450, family 1, subfamily B, polypeptide 1	-0.217314	0.130906	0.322286	3.7054	8.92155e-09	1.02395e-05			39241_at	CA1	carbonic anhydrase I	0.0417775	0.783461	0.899867	-0.611484	0.00559438	0.0904194
40928_at	WSB1	WD repeat and SOCS box containing 1	0.22253	0.132115	0.324218	1.01079	0.000815588	0.0304315			37051_at	KCNN3	potassium intermediate/small conductance calcium-activated channel, subfamily N, member 3	0.041676	0.785008	0.900323	-0.69024	0.00403577	0.0784682
1959_at	AZIN1	antizyme inhibitor 1	0.276179	0.138147	0.333546	0.744519	0.00149792	0.0441587			32833_at	CLK1	CDC-like kinase 1	0.0357944	0.791285	0.903811	-0.672703	0.000938943	0.033392
36262_at	GNS	glucosamine (N-acetyl)-6-sulfatase	0.223272	0.138447	0.334013	0.640697	0.00150402	0.0441587			34378_at	LOC100509484 /// PLIN2	uncharacterized LOC100509484 /// perilipin 2	-0.0310732	0.814512	0.914293	-0.780843	0.00023181	0.0131238
41677_at	IL15RA	interleukin 15 receptor, alpha	0.248319	0.138805	0.334622	0.880765	0.000254045	0.0140672			35667_at	SEMA3F	sema domain, immunoglobulin domain (Ig), short basic domain, secreted, (semaphorin) 3F	-0.0287202	0.822483	0.918437	-0.619842	0.00134086	0.0415931
32779_s_at	ITPR1	inositol 1,4,5-trisphosphate receptor, type 1	0.203365	0.139211	0.335408	0.755478	0.000379727	0.0180907			40284_at	FOXA2	forkhead box A2	-0.02855	0.826313	0.919921	-0.67757	0.00183891	0.0498871
37728_r_at	RCN2	reticulocalbin 2, EF-hand calcium binding domain	0.274173	0.141294	0.338704	0.582999	0.00170635	0.0475556			32382_at	UPK1B	uroplakin 1B	-0.029047	0.830033	0.921869	-0.587968	0.00229266	0.0574303
623_s_at	RAB2A	RAB2A, member RAS oncogene family	-0.24986	0.142557	0.34038	0.649694	0.0020777	0.0533149			40397_at	MEOX2	mesenchyme homeobox 2	-0.0330298	0.867663	0.939996	-0.606164	0.00341639	0.0719355
35726_at	S100A2	S100 calcium binding protein A2	0.222047	0.142735	0.340561	1.29904	8.89634e-06	0.00125397			36256_at	LSAMP	limbic system-associated membrane protein	0.0209953	0.880112	0.946296	-0.618605	0.00237092	0.0584979
36845_at	MORC3	MORC family CW-type zinc finger 3	-0.214827	0.149172	0.349796	0.659404	0.00632645	0.0954258			38651_at	FEZ2	fasciculation and elongation protein zeta 2 (zygin II)	-0.0178744	0.889034	0.950547	-0.61451	0.00237236	0.0584979
851_s_at	IRS1	insulin receptor substrate 1	-0.252196	0.149693	0.350496	0.949867	0.000143317	0.00992863			36498_at	AP1S1	adaptor-related protein complex 1, sigma 1 subunit	-0.0193937	0.89031	0.951186	-1.47803	7.94414e-06	0.00115281
1876_at	RALA	v-ral simian leukemia viral oncogene homolog A (ras related)	-0.249804	0.151278	0.352768	0.752201	0.0173927	0.154789			742_at	HABP2	hyaluronan binding protein 2	0.0185566	0.892697	0.952095	-0.595233	0.00806063	0.106449
36943_r_at	PLAGL1	pleiomorphic adenoma gene-like 1	-0.398785	0.152684	0.354932	0.822155	0.0222969	0.168614			39011_at	ENSA	endosulfine alpha	-0.0139851	0.92256	0.965942	-1.27081	5.01807e-06	0.00085073
34162_at	RBPMS	RNA binding protein with multiple splicing	-0.23246	0.155727	0.359228	1.02219	0.000166394	0.0109986			39549_at	NPAS2	neuronal PAS domain protein 2	-0.0093079	0.940716	0.973646	-0.633404	0.0042696	0.0797566
31336_at	ZNF749	zinc finger protein 749	0.266844	0.156383	0.359952	0.669286	0.00125487	0.0396068			38430_at	FABP4	fatty acid binding protein 4, adipocyte	0.00943136	0.947697	0.977149	-1.32236	3.76782e-06	0.000697931
41144_g_at	CALM1 /// CALM2 /// CALM3	calmodulin 1 (phosphorylase kinase, delta) /// calmodulin 2 (phosphorylase kinase, delta) /// calmodulin 3 (phosphorylase kinase, delta)	-0.18795	0.156522	0.36014	0.861927	0.000143314	0.00992863			39081_at	MT2A	metallothionein 2A	0.00750518	0.951239	0.97868	-0.829599	0.000541982	0.0229615
41129_at	TMEM41B	transmembrane protein 41B	-0.235465	0.157018	0.360853	0.804051	0.00311118	0.0685492			38499_s_at	MOBP	myelin-associated oligodendrocyte basic protein	-0.0089405	0.953802	0.980218	-0.693032	0.00217549	0.0554859
39434_at	FAM21A /// FAM21B /// FAM21C	family with sequence similarity 21, member A /// family with sequence similarity 21, member B /// family with sequence similarity 21, member C	-0.290736	0.159751	0.364448	0.694829	0.0179474	0.156516			1737_s_at	IGFBP4	insulin-like growth factor binding protein 4	-0.0057433	0.97222	0.986975	-1.37307	2.74801e-06	0.000559575
37894_at	CUL2	cullin 2	-0.184054	0.159874	0.364663	0.630458	0.00145605	0.0431518
39523_at	STX16	syntaxin 16	0.217567	0.1606	0.365464	0.77066	0.00042119	0.0193364
1457_at	JAK1	Janus kinase 1	0.23118	0.161519	0.366364	0.664068	0.000618942	0.0253706
1589_s_at	IFNAR2	interferon (alpha, beta and omega) receptor 2	-0.264403	0.171201	0.38033	1.06329	3.97152e-05	0.00382751
39358_at	NCOR2	nuclear receptor corepressor 2	0.20583	0.17372	0.384022	0.693446	0.000651781	0.0259216
35651_at	MAP3K4	mitogen-activated protein kinase kinase kinase 4	-0.351622	0.173944	0.384052	1.11563	0.00592855	0.0929788
40424_at	PROSC	proline synthetase co-transcribed homolog (bacterial)	-0.25455	0.178015	0.390044	0.690559	0.000880552	0.0319453
36827_at	ACBD3	acyl-CoA binding domain containing 3	0.216638	0.17892	0.391077	0.897658	0.00262866	0.0621476
34397_at	LUC7L3	LUC7-like 3 (S. cerevisiae)	-0.188036	0.182127	0.394602	0.624603	0.0245747	0.175484
34393_r_at	0	0	0.224054	0.183051	0.395655	0.595716	0.0257932	0.179317
39422_at	LOC100996724 /// LOC100996761 /// LOC101060291 /// LOC101060344 /// LOC101060353 /// LOC101060463 /// LOC101060582 /// LOC728802 /// PDE4DIP	myomegalin-like /// myomegalin-like /// myomegalin-like /// uncharacterized LOC101060344 /// myomegalin-like /// myomegalin-like /// myomegalin-like /// myomegalin-like /// phosphodiesterase 4D interacting protein	0.188298	0.185007	0.3975	0.710633	0.000963637	0.0337592
40606_at	ELL2	elongation factor, RNA polymerase II, 2	-0.179565	0.187137	0.400171	0.581051	0.00165751	0.0469202
36215_at	PRKACB	protein kinase, cAMP-dependent, catalytic, beta	0.174222	0.190233	0.404734	1.45576	8.66959e-05	0.00671251
38040_at	SMNDC1	survival motor neuron domain containing 1	-0.197089	0.192016	0.406813	0.717584	0.00269882	0.0628162
35980_at	PLCB1	phospholipase C, beta 1 (phosphoinositide-specific)	0.20529	0.195296	0.411278	0.647401	0.00189101	0.0503672
40178_at	ZBTB33	zinc finger and BTB domain containing 33	0.201565	0.199735	0.416987	0.670442	0.00155088	0.0451148
40571_at	MYO5A	myosin VA (heavy chain 12, myoxin)	0.24667	0.202461	0.420927	1.29955	0.000220551	0.0128597
37185_at	SERPINB2	serpin peptidase inhibitor, clade B (ovalbumin), member 2	-0.173578	0.207118	0.427351	2.58573	2.31988e-08	1.81005e-05
1173_g_at	SAT1	spermidine/spermine N1-acetyltransferase 1	-0.163033	0.207126	0.427351	1.60335	7.31913e-07	0.000210009
37445_at	TMEM5	transmembrane protein 5	-0.243304	0.210242	0.431384	0.601249	0.00784005	0.105187
41763_g_at	TIAL1	TIA1 cytotoxic granule-associated RNA binding protein-like 1	0.159077	0.214933	0.437389	0.733397	0.00289398	0.0656221
35764_at	OFD1	oral-facial-digital syndrome 1	0.173336	0.224547	0.449613	0.696262	0.000874626	0.0318218
37842_at	MDFIC	MyoD family inhibitor domain containing	0.206402	0.22575	0.451035	0.917157	0.00165509	0.0469202
177_at	PLD1	phospholipase D1, phosphatidylcholine-specific	0.246484	0.228118	0.4544	0.735771	0.00305677	0.0679431
36705_at	LOC101060511 /// PRKAB2	5'-AMP-activated protein kinase subunit beta-2-like /// protein kinase, AMP-activated, beta 2 non-catalytic subunit	0.162429	0.228808	0.455272	0.619062	0.00309284	0.0684512
38677_at	HSPA13	heat shock protein 70kDa family, member 13	0.309854	0.232209	0.46008	0.7169	0.0111666	0.125954
39525_at	PLEKHB2	pleckstrin homology domain containing, family B (evectins) member 2	0.241945	0.235028	0.463848	0.659443	0.00646528	0.0964824
2036_s_at	CD44	CD44 molecule (Indian blood group)	-0.195564	0.239423	0.469294	1.60046	1.66968e-05	0.00191634
37651_at	RCOR1	REST corepressor 1	-0.25592	0.239495	0.469361	0.876148	0.00126578	0.0397524
38676_at	HSPA13	heat shock protein 70kDa family, member 13	0.236787	0.240763	0.47094	0.647062	0.00387235	0.0765076
39077_at	C17orf76-AS1 /// SNORD49A /// SNORD49B /// SNORD65	C17orf76 antisense RNA 1 /// small nucleolar RNA, C/D box 49A /// small nucleolar RNA, C/D box 49B /// small nucleolar RNA, C/D box 65	0.214335	0.244121	0.473794	1.33993	6.07259e-06	0.0009465
34022_at	CXCL3	chemokine (C-X-C motif) ligand 3	0.152804	0.253478	0.48502	0.661686	0.00777874	0.104896
491_at	PTPRG	protein tyrosine phosphatase, receptor type, G	0.167883	0.256515	0.48814	0.748738	0.000266527	0.0144015
1830_s_at	TGFB1	transforming growth factor, beta 1	0.165177	0.259216	0.490719	0.657407	0.00356926	0.0735105
1369_s_at	IL8	interleukin 8	0.145314	0.262338	0.494774	3.4042	4.70644e-09	6.00702e-06
33938_g_at	DPY19L1	dpy-19-like 1 (C. elegans)	0.161562	0.262558	0.495042	0.718821	0.00442285	0.0804614
36925_at	HSPA2	heat shock 70kDa protein 2	0.185562	0.269143	0.502496	0.815533	0.000677947	0.0267471
40903_at	0	0	-0.159599	0.271052	0.5048	0.683014	0.008106	0.106602
34304_s_at	0	0	-0.152581	0.285035	0.52055	1.97175	1.6752e-06	0.000391656
718_at	HTRA1	HtrA serine peptidase 1	0.168155	0.293285	0.529006	0.649161	0.00074076	0.0286874
39402_at	IL1B	interleukin 1, beta	0.143027	0.293916	0.529418	1.75166	4.49405e-07	0.000153344
37190_at	WASF1	WAS protein family, member 1	-0.135537	0.297801	0.533221	0.744922	0.00115663	0.0377325
33351_at	EIF1B	eukaryotic translation initiation factor 1B	0.175535	0.306407	0.543326	0.957088	0.000936984	0.033392
32784_at	PRPF4B	PRP4 pre-mRNA processing factor 4 homolog B (yeast)	-0.241328	0.307326	0.543858	0.733601	0.00230878	0.0576054
40555_at	RHOQ	ras homolog family member Q	0.16215	0.315212	0.55149	0.688109	0.000871539	0.0318011
37106_at	ZNF354A	zinc finger protein 354A	-0.162002	0.316863	0.553459	0.860981	0.000185749	0.011663
36223_at	LOC100996496 /// SFPQ	uncharacterized LOC100996496 /// splicing factor proline/glutamine-rich	0.128591	0.318329	0.555175	1.02941	2.96043e-05	0.00302214
1093_at	PPP2R1B	protein phosphatase 2, regulatory subunit A, beta	-0.134615	0.320329	0.557026	0.601155	0.0175527	0.155076
176_at	PPP2R5C	protein phosphatase 2, regulatory subunit B', gamma	0.190419	0.326553	0.563292	0.647966	0.0204643	0.163313
35163_at	FOXJ3	forkhead box J3	-0.130914	0.340224	0.576169	0.709533	0.0011382	0.0374352
34565_at	CSN1S1	casein alpha s1	0.130492	0.350004	0.586515	3.2695	1.27e-08	1.14526e-05
40364_at	SLC31A1	solute carrier family 31 (copper transporters), member 1	0.129708	0.359271	0.594625	1.33352	4.53424e-05	0.00414817
38462_at	NDUFA5	NADH dehydrogenase (ubiquinone) 1 alpha subcomplex, 5, 13kDa	-0.115574	0.361216	0.596359	0.694445	0.00122042	0.0389086
35803_at	RND3	Rho family GTPase 3	0.138703	0.362557	0.597868	0.985108	0.000445904	0.0201055
41133_at	G3BP1	GTPase activating protein (SH3 domain) binding protein 1	0.176296	0.363189	0.598285	0.957897	0.00570122	0.0915615
32159_at	KRAS	v-Ki-ras2 Kirsten rat sarcoma viral oncogene homolog	0.121749	0.369882	0.603484	0.707518	0.0110089	0.124989
31823_at	CUX1	cut-like homeobox 1	0.141832	0.375669	0.610009	0.772446	0.000627864	0.025488
35410_at	CXCL6	chemokine (C-X-C motif) ligand 6	0.140768	0.376779	0.610841	4.56484	2.39951e-09	4.71501e-06
32310_f_at	PMS2P1	postmeiotic segregation increased 2 pseudogene 1	-0.111618	0.37681	0.610841	0.59767	0.0249302	0.176761
38139_at	FPGT	fucose-1-phosphate guanylyltransferase	-0.11061	0.378163	0.611831	0.802919	0.00604074	0.0936909
36554_at	ASMTL	acetylserotonin O-methyltransferase-like	0.129283	0.382179	0.614416	0.685393	0.00107894	0.0363242
32158_at	RAD9A	RAD9 homolog A (S. pombe)	-0.140116	0.385599	0.618688	0.661655	0.0133321	0.138133
32434_at	MARCKS	myristoylated alanine-rich protein kinase C substrate	0.151364	0.387055	0.620202	1.06976	0.000177735	0.0114089
38690_at	0	0	0.137839	0.389321	0.622805	1.35219	9.06416e-06	0.00125753
36601_at	VCL	vinculin	-0.110289	0.389438	0.622834	0.580957	0.00346368	0.0722792
39975_at	UBFD1	ubiquitin family domain containing 1	0.127122	0.390444	0.623732	0.719568	0.00359004	0.0736191
31604_at	GNAS	GNAS complex locus	0.108115	0.391369	0.62442	0.711856	0.000935962	0.033392
31608_g_at	VDAC1	voltage-dependent anion channel 1	-0.126028	0.39442	0.627939	0.583786	0.00289309	0.0656221
38270_at	PARG	poly (ADP-ribose) glycohydrolase	-0.134318	0.394831	0.628187	0.58634	0.00628655	0.0951624
32679_at	MTFR1	mitochondrial fission regulator 1	0.111652	0.403945	0.63498	0.603213	0.00125109	0.0395865
39873_at	CDK17	cyclin-dependent kinase 17	-0.13729	0.404668	0.63546	0.671271	0.00406652	0.0784682
35236_g_at	RECK	reversion-inducing-cysteine-rich protein with kazal motifs	0.112462	0.406148	0.636192	0.8458	0.000419594	0.0193335
38654_at	HNRNPU	heterogeneous nuclear ribonucleoprotein U (scaffold attachment factor A)	-0.132772	0.409445	0.639283	0.589825	0.024025	0.173201
38994_at	SOCS2	suppressor of cytokine signaling 2	0.12934	0.412585	0.642597	0.943291	0.00138854	0.0421849
39015_f_at	KRT6A	keratin 6A	0.107482	0.415716	0.645164	0.600452	0.00304263	0.0678987
34297_at	GPR37 /// SEL1L2	G protein-coupled receptor 37 (endothelin receptor type B-like) /// sel-1 suppressor of lin-12-like 2 (C. elegans)	0.105535	0.417534	0.646952	1.26551	2.02441e-05	0.00216595
34376_at	PKIG	protein kinase (cAMP-dependent, catalytic) inhibitor gamma	0.109954	0.419266	0.648442	1.71377	5.67259e-07	0.000188464
33305_at	SERPINB1	serpin peptidase inhibitor, clade B (ovalbumin), member 1	0.124747	0.428923	0.656679	3.0339	4.75803e-09	6.00702e-06
226_at	PRKAR1A	protein kinase, cAMP-dependent, regulatory, type I, alpha	-0.10595	0.436478	0.66392	0.832504	0.000353753	0.0170758
40727_at	0	0	-0.127926	0.443237	0.669718	0.758923	0.0141697	0.141086
2031_s_at	CDKN1A	cyclin-dependent kinase inhibitor 1A (p21, Cip1)	0.098169	0.447039	0.67213	1.7382	1.08588e-06	0.000274185
37669_s_at	ATP1B1	ATPase, Na+/K+ transporting, beta 1 polypeptide	0.0951335	0.459702	0.681831	0.915024	0.000178024	0.0114089
133_at	CTSC	cathepsin C	-0.0963135	0.465128	0.685769	0.830775	0.000308898	0.0155994
37989_at	PTHLH	parathyroid hormone-like hormone	-0.100925	0.46527	0.685819	2.30069	1.38459e-07	6.71951e-05
34823_at	DPP4	dipeptidyl-peptidase 4	0.0920918	0.472515	0.692938	1.13144	7.32186e-05	0.00585053
32380_at	PKP1	plakophilin 1 (ectodermal dysplasia/skin fragility syndrome)	0.0930386	0.476724	0.697089	1.03403	8.71961e-05	0.00671251
37928_at	NFYB	nuclear transcription factor Y, beta	0.101494	0.477014	0.697209	0.643188	0.00190605	0.0505544
37187_at	CXCL2	chemokine (C-X-C motif) ligand 2	0.0875482	0.47979	0.698979	2.094	4.16155e-07	0.000145943
34650_at	PDE3A	phosphodiesterase 3A, cGMP-inhibited	0.100758	0.481477	0.700547	0.959506	0.000196472	0.0118682
495_at	IL15RA	interleukin 15 receptor, alpha	0.0920919	0.489076	0.706515	0.598003	0.00371221	0.0749542
1693_s_at	TIMP1	TIMP metallopeptidase inhibitor 1	0.0968825	0.489245	0.706637	1.74313	7.58495e-07	0.0002128
31890_s_at	ZNF143	zinc finger protein 143	0.101011	0.490089	0.706957	1.00837	0.0087462	0.110789
1928_s_at	SMAD2	SMAD family member 2	-0.109351	0.49476	0.710296	0.925812	0.000621131	0.0253779
615_s_at	PTHLH	parathyroid hormone-like hormone	0.0904182	0.496026	0.711204	1.17304	2.6481e-05	0.00274035
32317_s_at	LOC101060714 /// SLX1A-SULT1A3 /// SLX1B-SULT1A4 /// SULT1A1 /// SULT1A2 /// SULT1A3 /// SULT1A4	sulfotransferase 1A3/1A4-like /// SLX1A-SULT1A3 readthrough (NMD candidate) /// SLX1B-SULT1A4 readthrough (NMD candidate) /// sulfotransferase family, cytosolic, 1A, phenol-preferring, member 1 /// sulfotransferase family, cytosolic, 1A, phenol-preferring, member 2 /// sulfotransferase family, cytosolic, 1A, phenol-preferring, member 3 /// sulfotransferase family, cytosolic, 1A, phenol-preferring…	0.102989	0.509674	0.722993	1.34281	4.45308e-05	0.00410366
38823_s_at	STK17A	serine/threonine kinase 17a	0.0863801	0.517634	0.729524	0.639052	0.00661916	0.0978536
34667_at	NFX1	nuclear transcription factor, X-box binding 1	-0.0850377	0.523979	0.73408	0.632465	0.00171811	0.0477307
227_g_at	PRKAR1A	protein kinase, cAMP-dependent, regulatory, type I, alpha	-0.081955	0.525187	0.734681	0.682752	0.000805969	0.0301939
37760_at	BAIAP2	BAI1-associated protein 2	-0.090913	0.530385	0.739574	0.593158	0.00334805	0.0709213
31792_at	ANXA3	annexin A3	0.127178	0.535258	0.743087	0.69872	0.0249809	0.176983
40198_at	VDAC1	voltage-dependent anion channel 1	-0.113026	0.537251	0.744239	0.646078	0.00754275	0.103648
38857_r_at	0	0	0.0801951	0.543165	0.748991	0.648137	0.000931689	0.033392
32067_at	CREM	cAMP responsive element modulator	0.143634	0.543861	0.749672	1.00453	0.00644817	0.0964418
37007_at	SERINC3	serine incorporator 3	0.10768	0.546831	0.75196	1.68973	7.47287e-05	0.00593365
39099_at	SEC23A	Sec23 homolog A (S. cerevisiae)	-0.122888	0.554568	0.756502	0.718832	0.0159471	0.149179
37050_r_at	TOMM34	translocase of outer mitochondrial membrane 34	0.121892	0.579178	0.775246	0.829231	0.00493554	0.084662
34279_at	0	0	-0.0691099	0.580194	0.776044	0.662631	0.00181995	0.049626
33219_at	USP33	ubiquitin specific peptidase 33	-0.0797895	0.585071	0.778512	0.827432	0.00260429	0.0620632
31874_at	GAS2L1	growth arrest-specific 2 like 1	-0.0665906	0.602066	0.791495	0.634925	0.00117054	0.0379318
37727_i_at	RCN2	reticulocalbin 2, EF-hand calcium binding domain	0.0672972	0.607085	0.795067	0.644888	0.00258192	0.0618993
35632_at	CBLB	Cbl proto-oncogene, E3 ubiquitin protein ligase B	-0.077069	0.614479	0.800756	1.35076	0.000187532	0.011663
33892_at	PKP2	plakophilin 2	0.0740347	0.618293	0.803081	2.45245	1.47096e-07	6.71951e-05
32778_at	ITPR1	inositol 1,4,5-trisphosphate receptor, type 1	-0.0779757	0.621212	0.805381	0.982496	0.000119963	0.00880543
37599_at	AOX1	aldehyde oxidase 1	-0.0660072	0.625588	0.80815	0.816215	0.000299451	0.0154183
1520_s_at	IL1B	interleukin 1, beta	0.0721684	0.630947	0.811733	1.54331	1.61881e-06	0.000385613
37934_at	0	0	-0.0588968	0.635185	0.814261	0.967098	0.00016914	0.0111218
32242_at	CRYAB	crystallin, alpha B	-0.0581163	0.644005	0.820523	0.733069	0.00817656	0.107084
612_s_at	CNP	2',3'-cyclic nucleotide 3' phosphodiesterase	0.056052	0.652846	0.826408	0.621173	0.00265661	0.0624575
32649_at	TCF7	transcription factor 7 (T-cell specific, HMG-box)	-0.0638418	0.653145	0.82658	0.684913	0.00229024	0.0574303
35919_at	TCN1	transcobalamin I (vitamin B12 binding protein, R binder family)	-0.0583166	0.653921	0.826815	2.43378	2.10684e-07	8.92437e-05
1343_s_at	SERPINB3	serpin peptidase inhibitor, clade B (ovalbumin), member 3	-0.0691146	0.658146	0.829841	6.65764	4.51713e-10	1.90096e-06
39562_at	CGGBP1	CGG triplet repeat binding protein 1	-0.0738248	0.658393	0.829841	0.630214	0.0037267	0.0750392
33859_at	SAP18	Sin3A-associated protein, 18kDa	-0.0615787	0.659608	0.83043	0.593485	0.0196904	0.161191
39633_at	S100A3	S100 calcium binding protein A3	0.0568904	0.663124	0.832007	0.722415	0.00115102	0.0376466
1237_at	IER3	immediate early response 3	-0.0555364	0.665117	0.83288	0.934184	0.0001925	0.0117926
36089_at	INPP5F	inositol polyphosphate-5-phosphatase F	0.0554759	0.66715	0.834016	1.23734	1.79145e-05	0.00201938
529_at	DUSP5	dual specificity phosphatase 5	0.0698647	0.671326	0.83585	0.760407	0.000249709	0.0139494
1245_i_at	PAK2	p21 protein (Cdc42/Rac)-activated kinase 2	-0.0563131	0.678849	0.841621	0.873373	0.00019996	0.0120214
35367_at	LGALS3	lectin, galactoside-binding, soluble, 3	-0.0613816	0.682632	0.843684	1.15139	1.16425e-05	0.00145531
40367_at	BMP2	bone morphogenetic protein 2	-0.0528755	0.682833	0.843684	0.836236	0.000137406	0.00963747
31894_at	CENPC1	centromere protein C 1	-0.0583596	0.683277	0.843782	0.615436	0.00424153	0.0797566
40953_at	CNN3	calponin 3, acidic	0.0518878	0.68373	0.844115	1.69192	1.21966e-05	0.00149498
34402_at	STRAP	serine/threonine kinase receptor associated protein	-0.0573035	0.68627	0.845685	0.670807	0.00289517	0.0656221
36059_at	LRP4	low density lipoprotein receptor-related protein 4	0.0483284	0.704659	0.856156	1.35289	0.000429495	0.0195049
40868_at	THUMPD1	THUMP domain containing 1	0.0781391	0.705966	0.857002	0.731888	0.0490052	0.230309
996_at	FGF1	fibroblast growth factor 1 (acidic)	0.0449367	0.717546	0.863948	1.36353	1.93852e-05	0.00212816
35577_at	SERPINB7	serpin peptidase inhibitor, clade B (ovalbumin), member 7	0.0491762	0.718521	0.864677	2.39719	2.82648e-08	1.87812e-05
36975_at	TMEM66	transmembrane protein 66	0.0638237	0.721863	0.866954	0.665245	0.0310048	0.190863
35051_at	CA6	carbonic anhydrase VI	0.0459302	0.7319	0.873451	1.10836	6.38495e-05	0.00530329
39298_at	ST3GAL6	ST3 beta-galactoside alpha-2,3-sialyltransferase 6	-0.0432437	0.732874	0.874035	0.751147	0.000297574	0.0154183
38037_at	HBEGF	heparin-binding EGF-like growth factor	0.0418027	0.733598	0.874216	1.16185	7.10652e-05	0.00571464
1549_s_at	SERPINB3 /// SERPINB4	serpin peptidase inhibitor, clade B (ovalbumin), member 3 /// serpin peptidase inhibitor, clade B (ovalbumin), member 4	-0.06197	0.73779	0.876637	6.13485	2.40845e-10	1.90096e-06
40581_at	TRIO	trio Rho guanine nucleotide exchange factor	0.0500423	0.73901	0.877293	0.730559	0.000686169	0.0269872
38924_s_at	ABI1	abl-interactor 1	-0.0467993	0.739592	0.877854	0.851336	0.00298707	0.0671028
38505_at	0	0	-0.069975	0.74136	0.878675	0.660539	0.00130732	0.0407528
35235_at	RECK	reversion-inducing-cysteine-rich protein with kazal motifs	-0.0483135	0.741701	0.878675	0.641329	0.0126219	0.134929
36119_at	CAV1	caveolin 1, caveolae protein, 22kDa	0.0401107	0.743825	0.878876	0.684377	0.00395388	0.0775855
40221_at	TAF1C	TATA box binding protein (TBP)-associated factor, RNA polymerase I, C, 110kDa	0.0465483	0.745687	0.880086	0.684572	0.00476085	0.0832489
38573_at	YAF2	YY1 associated factor 2	-0.0450882	0.745756	0.880086	0.886618	0.00045081	0.0201737
33443_at	SERINC1	serine incorporator 1	0.0493978	0.755275	0.886349	0.64748	0.0178748	0.156172
35522_at	PDE10A	phosphodiesterase 10A	-0.0403877	0.760394	0.888824	0.644164	0.00123575	0.0391995
39172_at	0	0	-0.0421179	0.761518	0.889475	0.690138	0.00125812	0.0396105
41402_at	0	0	0.0374638	0.764469	0.890816	0.785101	0.00117175	0.0379318
41809_at	TMEM243	transmembrane protein 243, mitochondrial	0.045858	0.764584	0.890816	0.661214	0.00102157	0.0350471
34359_at	HDDC2	HD domain containing 2	-0.0409758	0.778271	0.897814	0.606317	0.0162667	0.150672
41762_at	TIAL1	TIA1 cytotoxic granule-associated RNA binding protein-like 1	-0.045714	0.778369	0.897844	1.01642	0.000518568	0.022421
668_s_at	MMP7	matrix metallopeptidase 7 (matrilysin, uterine)	0.0362443	0.782236	0.899379	1.49642	1.32059e-06	0.000326911
34370_at	ARCN1	archain 1	-0.0485466	0.786632	0.901037	0.629284	0.0145957	0.142576
34718_at	IGF1R	insulin-like growth factor 1 receptor	-0.0483764	0.798867	0.907555	0.75732	0.000351045	0.0170459
755_at	ITPR1	inositol 1,4,5-trisphosphate receptor, type 1	-0.030421	0.803685	0.909533	0.920203	6.69738e-05	0.00549055
33440_at	LOC100996668 /// ZEB1	uncharacterized LOC100996668 /// zinc finger E-box binding homeobox 1	0.0299301	0.808058	0.911439	0.70085	0.00405811	0.0784682
1832_at	MCC	mutated in colorectal cancers	-0.0394156	0.808452	0.911638	0.75816	0.00203647	0.0527934
40855_at	SAMD4A	sterile alpha motif domain containing 4A	0.029692	0.811196	0.91243	0.989126	0.000175465	0.0113602
1568_s_at	IFNAR2	interferon (alpha, beta and omega) receptor 2	-0.0293629	0.816825	0.915601	0.951443	0.00100739	0.0347493
1165_at	IL18	interleukin 18 (interferon-gamma-inducing factor)	0.0275611	0.822252	0.91839	1.62808	2.03846e-06	0.000436197
35002_g_at	KCTD20	potassium channel tetramerisation domain containing 20	0.0277449	0.82592	0.919844	0.639139	0.00139449	0.0421849
36515_at	GNE	glucosamine (UDP-N-acetyl)-2-epimerase/N-acetylmannosamine kinase	-0.0319778	0.832549	0.923108	0.779577	0.000550424	0.0232089
40318_at	DYNC1I1	dynein, cytoplasmic 1, intermediate chain 1	0.0258104	0.836102	0.924447	1.87628	3.81444e-06	0.000697931
38702_at	POLE3	polymerase (DNA directed), epsilon 3, accessory subunit	0.0235109	0.850961	0.932188	0.588655	0.00471246	0.0829823
40792_s_at	TRIO	trio Rho guanine nucleotide exchange factor	0.0236729	0.85201	0.932362	0.594425	0.00211417	0.0540313
38405_at	FXR1	fragile X mental retardation, autosomal homolog 1	0.046784	0.863488	0.937748	1.06404	0.0101952	0.119845
35937_at	MICB	MHC class I polypeptide-related sequence B	-0.0249925	0.870477	0.94155	1.65097	0.000186912	0.011663
37513_at	SCD	stearoyl-CoA desaturase (delta-9-desaturase)	-0.0195053	0.87505	0.943835	0.876163	0.000328787	0.0162146
33436_at	SOX9	SRY (sex determining region Y)-box 9	-0.0199157	0.881934	0.947369	1.02313	2.96828e-05	0.00302214
339_at	CAV2	caveolin 2	-0.0191691	0.88386	0.948146	1.27946	0.000258213	0.0141736
884_at	ITGA3	integrin, alpha 3 (antigen CD49C, alpha 3 subunit of VLA-3 receptor)	0.0156146	0.910485	0.960949	0.616821	0.00169261	0.0472838
35790_at	VPS26A	vacuolar protein sorting 26 homolog A (S. pombe)	0.0190899	0.917738	0.964573	0.660897	0.00264587	0.062415
37482_at	AKR1B10	aldo-keto reductase family 1, member B10 (aldose reductase)	0.0144021	0.919635	0.965021	1.02658	4.62497e-05	0.00420074
37582_at	KRT15	keratin 15	0.0126511	0.920498	0.965303	1.08841	3.19822e-05	0.0032302
36508_at	GPC4	glypican 4	-0.0120952	0.921241	0.965463	1.37104	7.82241e-06	0.00114835
1478_at	ITK	IL2-inducible T-cell kinase	-0.0211485	0.921304	0.965463	1.32597	3.28058e-05	0.00328709
35289_at	RABGAP1	RAB GTPase activating protein 1	-0.011773	0.925309	0.967143	1.04573	5.75014e-05	0.0049723
40065_s_at	DLG1	discs, large homolog 1 (Drosophila)	0.0117241	0.92547	0.967143	0.827065	0.00185877	0.0499806
1319_at	DDR2	discoidin domain receptor tyrosine kinase 2	-0.0155597	0.930909	0.969848	0.750089	0.00653276	0.0971638
31472_s_at	CD44	CD44 molecule (Indian blood group)	-0.0102263	0.9361	0.971736	0.90745	9.04343e-05	0.00691959
38102_at	MICU2	mitochondrial calcium uptake 2	0.0162076	0.938553	0.973083	0.788065	0.017842	0.156134
40071_at	CYP1B1	cytochrome P450, family 1, subfamily B, polypeptide 1	-0.0107545	0.939378	0.973303	3.95349	6.35713e-08	3.34412e-05
38972_at	KCTD12	potassium channel tetramerisation domain containing 12	0.00960571	0.943192	0.975256	1.31601	8.75861e-06	0.00125397
31899_at	EMC2	ER membrane protein complex subunit 2	0.0130221	0.943454	0.975256	0.680344	0.0123718	0.133728
38560_at	UTP20	UTP20, small subunit (SSU) processome component, homolog (yeast)	-0.0106344	0.946782	0.97684	1.18873	1.1156e-05	0.00142268
39117_at	PHF2	PHD finger protein 2	-0.00577611	0.971609	0.986852	1.03529	0.000228642	0.0130027
1113_at	BMP2	bone morphogenetic protein 2	0.00396202	0.982725	0.991781	1.03416	6.77771e-05	0.00552056
34666_at	LOC100129518 /// SOD2	uncharacterized LOC100129518 /// superoxide dismutase 2, mitochondrial	0.00327651	0.983027	0.991825	1.04497	3.34372e-05	0.00331381
32638_s_at	LOC101060589 /// SMG1	serine/threonine-protein kinase SMG1-like /// smg-1 homolog, phosphatidylinositol 3-kinase-related kinase (C. elegans)	0.00216689	0.988533	0.99409	1.46265	0.00136939	0.0417673
